# Supplementary material for: Daily data of Global Vertical Insolation in the four cardinal orientations in Burgos, Spain
Source: Data Brief. 2018 Nov 24;21:2489–91. doi: 10.1016/j.dib.2018.11.099 (PMC6288974; doi:10.1016/j.dib.2018.11.099)
Supplement: Supplementary file 2 — Supplementary material [file mmc2.xlsx]

## Sheet: Hoja1
EXPERIMENTAL DATA DAILY INSOLATION
SWIFT RESEARCH GROUP UNIVERSIDAD DE BURGOS
--------
--------
G:	HORIZONTAL GLOBAL INSOLATION (Wh.m^-2.day^-1)
D:	HORIZONTAL DIFFUSE INSOLATION (Wh.m^-2.day^-1)
B:	HORIZONTAL DIRECT INSOLATION (Wh.m^-2.day^-1)
--------
--------
SOUTH:	VERTICAL GLOBAL SOUTH (Wh.m^-2.day^-1)
EAST:	VERTICAL GLOBAL EAST (Wh.m^-2.day^-1)
WEST:	VERTICAL GLOBAL WEST (Wh.m^-2.day^-1)
NORTH:	VERTICAL GLOBAL NORTH (Wh.m^-2.day^-1)
		REGISTRATION OF MEASURES
--------------------
TIMESTAMP	G	D	B	SOUTH	EAST	WEST	NORTH
2014-01-01	328.53	332.75	0	133.57	160.09	152.41	160.04
2014-01-02	641.29	649.01	0	311.94	315.5	296.24	306.41
2014-01-03	677.08	683.02	0.69519	340.9	357.3	332.24	351.64
2014-01-04	469.99	400.6	119.07	687.42	213.18	624.44	218.76
2014-01-05	294.58	298.49	0	115.63	144.49	134.71	144.8
2014-01-06	1032.6	862.45	89.299	1084.9	742.78	429.56	427.52
2014-01-07	1069	1001.7	133.84	1070.7	641.93	508.6	474.24
2014-01-08	2084.1	681.18	1196.7	4331.2	1506.3	1139.2	699.72
2014-01-09	1709.9	1106.2	516.11	2789.3	873.1	1367.7	660.26
2014-01-10	1739.9	1185.4	458.96	2894.5	1334.7	1243.5	721.93
2014-01-11	1747.8	1090.5	392.49	3089.9	729.06	1656.9	652.86
2014-01-12	1153	1000.2	145.48	1274.6	1068.5	552.99	546.78
2014-01-13	841.71	761.14	2.5636	901.37	417.59	595.42	433.63
2014-01-14	833.04	844.22	0	447.54	416.3	392.33	391.76
2014-01-15	767.96	764.13	18.068	439.29	392.9	388.31	388.74
2014-01-16	722.49	699.63	0.33917	536.4	389.64	493.81	372.03
2014-01-17	2041.7	1191.3	865.29	3085.1	1045.2	1129.7	719.64
2014-01-18	799.47	804.4	0.44353	439.71	399.35	466.7	391.43
2014-01-19	1240	1115.1	205.48	1152.8	878.76	567.75	541.15
2014-01-20	1496.4	1282.3	431.62	1638.8	877.72	1005.7	639.53
2014-01-21	502.65	509.42	0	216.07	248.72	232.86	247.9
2014-01-22	1126.3	933.5	6.4644	1486.6	507.67	1296.3	509.05
2014-01-23	1370	1230.2	90.694	1325.1	1044.4	782.32	617.17
2014-01-24	1545.3	1202.6	303.35	1873.9	1102.3	708.52	640.71
2014-01-25	1497.9	1231.4	398.13	1867.9	1013	1328.1	645.55
2014-01-26	780.05	784.84	0.45335	387.6	401.3	379.36	395.69
2014-01-27	2604.6	923.13	1573.9	5032.7	1961.6	2236.3	878.6
2014-01-28	727.33	626.9	0	781.58	341.33	922.52	330.33
2014-01-29	1770.8	1548.7	108.67	1790.1	1006.2	1165.3	753.95
2014-01-30	2138.9	1259.4	619	2897.4	1688.1	831.42	819.5
2014-01-31	932.68	943.72	0.47047	492.36	494.87	489.01	476.8
2014-02-01	2384.9	1000.1	891.21	4003.5	1597.3	1939.4	779.44
2014-02-02	1627.5	1409.2	129.09	1566.1	1369.8	809.28	713.57
2014-02-03	982.74	952.33	0.92905	832.81	640.29	953.79	597.22
2014-02-04	949.25	940.7	8.8735	534.29	496.05	437.26	448.76
2014-02-05	1848.1	1570.7	231.78	2195.4	1611.6	1367.1	849.88
2014-02-06	1522.5	1248.1	91.473	1526.4	885.15	826.89	669.42
2014-02-07	1384.7	1301	107.88	1040.8	896.11	707.17	641.4
2014-02-08	1518.4	1391.5	212.18	1330.4	906.45	952.23	737.82
2014-02-09	974.87	933.41	76.128	714.04	619.62	460.1	481.3
2014-02-10	2466.2	1722.7	778.03	2854.5	1435.8	1594.3	955.16
2014-02-11	927.81	946.29	0.49481	607.37	689.5	693.34	710.29
2014-02-12	992.03	993.1	11.121	586.77	587.58	505.37	496.67
2014-02-13	1959.3	1604.4	322.65	1866.2	1179.8	1021.5	817.64
2014-02-14	1939.1	1408.6	524.71	2197.2	1420.1	1046.4	827.22
2014-02-15	1253.7	1239.5	3.1213	737.21	618.55	713.25	640.44
2014-02-16	2216.1	1635.5	823.37	2533.3	970.21	1981	926.66
2014-02-17	3624.6	1104.6	2165.1	5499.4	2814.3	2432.4	1023.8
2014-02-18	2090.9	1526.2	937.26	2342	1126.6	944.13	817.51
2014-02-19	3306.8	1328.1	2119.8	4553	2281.5	2593.2	1025.9
2014-02-20	453.25	458.65	0.38161	198.78	230.05	220.13	227.9
2014-02-21	3937	958.06	2610	5535.5	2986.9	2212.2	1046.5
2014-02-22	1012	961.04	15.484	728.89	503.16	959.48	514.54
2014-02-23	4142	940.33	2810.3	5749.3	2764.7	2749.3	1073.2
2014-02-24	1599.9	1479.6	186.58	1356.2	829.76	1143.6	749.79
2014-02-25	1135	1082.4	17.831	742.84	696.6	602.33	592.6
2014-02-26	3097	1446	1293.5	3626.7	2542.5	1392.2	1041.5
2014-02-27	1064.3	1011.8	31.737	768.5	499.61	831.29	488.54
2014-02-28	2289.3	1981.8	303.98	1860.1	1105.3	1554.7	1045.4
2014-03-01	855.21	866.56	0.42158	377.27	421.9	411.58	435.71
2014-03-02	1157.1	1173.5	0.48027	562.09	613.52	540.62	581.61
2014-03-03	3609.4	1896.7	1368.6	4083.3	1906.6	2839.8	1231.4
2014-03-04	2256.5	1659.2	521.28	1915.5	1733.4	914.75	920.37
2014-03-05	2110.8	1865.8	54.249	1762.6	957.56	1939.5	939.08
2014-03-06	5036.8	492.89	3644.8	6185.6	3623.6	3265.9	1069.2
2014-03-07	4878.5	756.26	3291	5854.9	3171.1	3271.4	1078.1
2014-03-08	5173.7	604.01	3665.7	6102.2	3730.8	3239.3	1093.6
2014-03-09	5384.6	535.55	3872.7	6269.4	3853	3437.7	1115.1
2014-03-10	5213.8	764.82	3105.4	6003.7	3658.2	3385.7	1122.4
2014-03-11	5169.4	904.49	3087.3	5862.1	3706.6	3043.2	1126.7
2014-03-12	5099.5	1184.7	2812	5665.1	3573.4	3123.7	1162.7
2014-03-13	4592.5	1805.2	2023.6	4954.1	3508	2419	1214.9
2014-03-14	5279.2	1021.8	3198.5	5755.5	3616.2	3352	1154.1
2014-03-15	5414.5	1007.4	3165.4	5782.7	3759.5	3400.9	1203.9
2014-03-16	5589.3	664.37	3962	5908.7	3782.6	3588.4	1128.4
2014-03-17	5525.9	640.07	3601.7	5715.4	3736.9	3498.8	1109.9
2014-03-18	5220.3	1265.9	2997.2	5263.9	3666.6	2584.5	1170.1
2014-03-19	5283.5	1459.9	2980.5	5220.7	3254.6	2789	1248.2
2014-03-20	5489.9	1016.9	3438.5	5448	3522.8	3459.3	1171.1
2014-03-21	3874.7	2986.6	945.47	3023.8	2291.9	1804.9	1432.6
2014-03-22	3436	1918.4	1539.7	3214.8	3235.8	1749.5	1220.7
2014-03-23	4648.7	2168.3	2660	4313	2390.6	3398.8	1435.1
2014-03-24	1201.7	1179.9	21.163	614.18	766.33	573.05	623.37
2014-03-25	2528.5	1984.4	670.61	1969.6	1311.3	1930.1	1062.9
2014-03-26	3699.6	2792.6	525.31	3029.8	2869.1	2896.9	1680.5
2014-03-27	3482.5	2098	1130.4	2713.2	2463.5	1395.6	1247
2014-03-28	4067.7	3100.6	727.89	2969.4	2615.9	1716.8	1507.2
2014-03-29	1391.4	1380	31.442	876.83	784.93	789.88	618.75
2014-03-30	2505	1958	645.17	1816	1070.1	2470.5	1014.1
2014-03-31	2968.6	2533.4	233.75	1884.6	2293.5	1531.8	1355.3
2014-04-01	3842.6	2810.2	819.21	2848.5	2951.1	1717	1565.8
2014-04-02	1531.8	1535.1	2.6632	733.29	858.35	691.77	769.23
2014-04-03	2758.5	2272.3	316.75	1949.3	1648.5	1242.2	1185.4
2014-04-04	2695.6	2234.4	572.47	1914.3	1804.7	1146.8	1157.4
2014-04-05	2750.5	2568.7	182.11	1663.4	1242	1682	1266.4
2014-04-06	5548.6	1990.3	3516.6	4259.9	3804	3807.6	1462.1
2014-04-07	5612.4	2094.2	3394.7	4198.2	4051.7	2530	1554.8
2014-04-08	5691.6	1541.4	3963.4	4280.9	1795.3	4236.6	1302.1
2014-04-09	6479.3	1163.2	4873.9	4824	3054.6	4211.3	1322.6
2014-04-10	4566.3	1700.7	2859.5	3272.7	2703.6	1837	1201
2014-04-11	5532.8	2811.4	3064.9	3860.9	4011.3	2933.1	1715.5
2014-04-12	4726.5	3347.4	1438.9	3170.3	1875.8	3848	1702.6
2014-04-13	6786.7	1520.3	4686.8	4680.9	4284.8	4303.8	1451.6
2014-04-14	6536.6	2388.2	3815.8	4571.6	3963.8	3565.3	1646.4
2014-04-15	5018.9	2900.2	2032.9	3519	3432.5	2058.6	1644.7
2014-04-16	6943.1	1278.2	4226.8	4560.9	4475.5	3836.2	1477.9
2014-04-17	7239.3	799.84	4960.5	4623.4	4493.5	4336.5	1358.6
2014-04-18	7343.1	809.61	4846.3	4627.7	4723.4	4254.6	1412.7
2014-04-19	6183.1	2240	3623.6	4085.4	3988.4	2671.5	1579.3
2014-04-20	2636.2	2093.6	442.75	1482.2	1131.3	2933.2	1185.4
2014-04-21	4722.1	3376.5	1253.5	3119.1	2021.5	3419.1	1744.6
2014-04-22	3350.9	2995.6	413.37	1912.8	1825.4	1673.2	1538
2014-04-23	4485	3373.4	584.95	2642.9	2472.3	2612.9	1792
2014-04-24	3226.3	2566.4	977.2	1909.7	1640	2844.1	1395.1
2014-04-25	6375.6	2252.6	3840.9	4016.8	3394.9	2718.6	1602
2014-04-26	3098.6	1908.3	694.81	1779.6	1202.8	3589.1	1128.2
2014-04-27	7081.9	1986.1	3671.6	4224.1	4592	3363.5	1699.6
2014-04-28	3684.9	2913.8	935.09	2258.3	1828.6	1802.2	1475.6
2014-04-29	4828.5	3573.5	1213.8	2910.1	3258.6	2635.4	1909
2014-04-30	4649.4	3222.8	923.29	2977.8	3279.8	2649.5	1881.1
2014-05-01	5478.8	2890.5	2071.7	3536.7	3070.1	3545.4	1872.6
2014-05-02	5653.9	3016.9	2205.9	3306.2	3114	4046.6	1933.9
2014-05-03	5272.5	3315.4	1154.5	3077.4	2567	4453.2	1862.7
2014-05-04	7816.1	1800.4	4346.1	4137.2	4888.2	4363.3	1732.4
2014-05-05	7287.3	2353.8	4624.5	3813.3	4597.3	4093.3	2001.9
2014-05-06	4461.7	3966.8	380.05	2470.6	2316.9	2213.3	1891.8
2014-05-07	7744	1654.1	5394.2	3906.3	4699.7	4078.9	1770.2
2014-05-08	6847.5	1815.4	4750.6	3629.7	3408.1	3938.2	1724.7
2014-05-09	7841.8	1175	6088.5	3725.1	4617.4	4558.8	1678.7
2014-05-10	7305.9	2422.2	4584	3697	4668.4	3764.9	1937
2014-05-11	4861.3	3208.4	1701.7	2633.8	1890.2	4577.8	1901.2
2014-05-12	8088.1	1248.5	6551.4	3730.5	4738.6	4569.4	1816.1
2014-05-13	6370.6	2565.6	2996.5	3342.4	3077.1	4987.8	1971.6
2014-05-14	8359.8	978.13	6974.8	3726.1	4765.1	4858.8	1771.2
2014-05-15	8099	2012.7	5794.7	3899.9	4621.7	4805	2076.9
2014-05-16	8600.2	811.75	7300.8	3698.6	4872	5011.6	1817.3
2014-05-17	8378.5	957.79	6950.9	3622.3	4354.3	4877.1	1707.8
2014-05-18	8401.9	841.23	7046.9	3551.8	4729.6	4797.6	1799.5
2014-05-19	4552.4	3231.2	995.63	2473.5	2805.3	1970	1842.4
2014-05-20	6243.7	2788.1	3770.7	3317.6	3955.7	2661.1	2077.1
2014-05-21	4226.3	2062.9	1731.1	2268.3	1612.1	1882.2	1329.2
2014-05-22	2499.8	2221.8	313.66	1301.1	1188.5	2067.8	1296.2
2014-05-23	5570.6	2668.7	3071.9	2687.8	4285.8	3302.1	2078.6
2014-05-24	6514.7	3320	3507.2	3186.5	4513.3	2714.2	2272.3
2014-05-25	4600.4	4004.2	784.45	2458.5	2366.7	2532.4	2083.9
2014-05-26	5342.7	2414.8	3022.9	2339.9	4711.1	2405.9	2069.5
2014-05-27	5076.1	3156.9	1720.6	2540.8	3869.5	2169.5	1915.3
2014-05-28	3237.3	2902.6	716.48	1733.6	1505.4	2353.9	1534.9
2014-05-29	3771.6	3587.4	159.63	1966.4	2072.4	1811	1784.7
2014-05-30	5342.1	3257.6	1270.4	2688.2	2230.8	4008.3	2071.2
2014-05-31	3548.5	3367.7	300.01	1897.5	1816.1	2018.3	1760.2
2014-06-01	5212	4049.4	1225.6	2617.2	2978.3	3781.9	2384
2014-06-02	7438.1	2381.6	5478.8	3306.8	3795	4173.8	2074.9
2014-06-03	8385.6	1612.3	6282.3	3219.5	4718.7	4579.3	2092.7
2014-06-04	6198.5	3867.2	2763.6	3005.8	2548.6	4502.5	2283.4
2014-06-05	8045.8	1778.8	5824.4	3295.4	4308.1	3796.4	1891.1
2014-06-06	6403.3	3677	2489.7	2947.9	4506.6	2485.8	2265.5
2014-06-07	7344.5	1992	4721	3104.1	4416.8	3640.1	1980.2
2014-06-08	8589.4	997.88	7139	3115.3	4656.7	4578.7	1966.5
2014-06-09	7477	2978.4	4353.4	3134.4	4850.1	3382.5	2355.4
2014-06-10	6363.7	4192.4	2234.9	2977	3947.8	3787.5	2623.9
2014-06-11	7613.6	2244	5348.9	3209.3	3538.5	4262.6	1968.3
2014-06-12	7785.4	1577.2	5191.5	3054.7	4913.6	3222	2144.7
2014-06-13	8529.3	1210.5	6653	3078.6	4869.9	4441.4	2179.9
2014-06-14	8894.2	1166.8	7098.9	3182.8	5163.8	4617.1	2301.8
2014-06-15	8484.6	1619.5	6985.8	3249.4	4396.5	4835	2244.9
2014-06-16	5693.6	3298.8	2602.7	2838.1	3004.2	3496.5	2373.7
2014-06-17	8458.9	1626.8	6265.5	3199.9	4108.6	4744.4	2093
2014-06-18	8985.9	919.4	7050	3155.7	5184.2	4692.7	2277.3
2014-06-19	8275.1	2578.2	5065.5	3205.7	5204	4557.9	2800.3
2014-06-20	4140	2769.3	1290.9	1879	3300.9	1422.5	1699.8
2014-06-21	8247.7	2231.5	5602.8	3263.4	4462.4	4254	2264
2014-06-22	6579	3044.5	3213.6	2948.3	5204.5	3094.2	2585.8
2014-06-23	5825.3	2274.1	3507.9	2562.8	4708.5	2786.3	2135.2
2014-06-24	1970.7	1994.7	6.9101	922.59	966.01	1059.3	1050.2
2014-06-25	7309.1	2803.1	4322	3006	4576.7	4751	2591.3
2014-06-26	6259.4	2762.8	3689.2	2808.1	2959.3	4108.1	1967.4
2014-06-27	7743.1	2439	4723.7	3163.4	4183.4	4165.4	2210.2
2014-06-28	5053.3	3739.8	1000.8	2419	3916.4	2149.5	2472.9
2014-06-29	5636.4	2599.7	4052.1	2835	4124.8	3916.9	2389.4
2014-06-30	8513.5	1234.4	6118.2	3175.4	5121.7	3852.6	2151.7
2014-07-01	5686.2	2399.6	3297.1	2518.4	1794.7	4529.6	1849
2014-07-02	3973.2	3077.3	777.37	2109.1	1645.1	2546.3	1657.3
2014-07-03	3403.3	2725.1	1279	1739.3	1990.7	1548.1	1533.4
2014-07-04	4836.7	2855.6	1704.4	2627.9	2135.6	3472.6	1847
2014-07-05	7769.7	2485.6	4647	3240.2	3424.2	4261.1	2137
2014-07-06	3250.4	2791.4	790.62	1699.7	1607	1464	1420.6
2014-07-07	5342.2	3515.8	2031.5	2842.7	2471.6	3627.7	2138.4
2014-07-08	6679	2257.8	3530.9	2833.4	4726.1	4277.8	2316.8
2014-07-09	5653.7	3430.4	2179	2805.8	2988.7	3455.9	2268.7
2014-07-10	8123.1	2217.1	5693	3299.8	4512.2	4970.1	2317.1
2014-07-11	6080.2	3365	2537.9	2743.2	2199.2	4747.2	2086.4
2014-07-12	8330.8	957.52	6678.8	3211.4	4368.8	4502.7	1859.1
2014-07-13	7542	1941	4978.2	3170.7	4091.8	3288	1893.9
2014-07-14	8337.4	906.08	6373.5	3173.1	4516.9	4477.2	1850.1
2014-07-15	8137	1327	6502	3194	4529.9	4250.6	1937.6
2014-07-16	8157.2	1361.3	6243.6	3282.9	4430	4354.9	1875.7
2014-07-17	8163.2	2013.3	5578.8	3434.4	4375.9	4416.3	1975.2
2014-07-18	6378	3849.6	2362.3	3027.5	4218.6	2630	2269.2
2014-07-19	3512.8	2977.5	434.48	1784	2204.5	1383.9	1547.7
2014-07-20	5130.8	2846.9	2106.8	2618.4	2789.2	2244.7	1769.6
2014-07-21	8024.2	1342.5	6061.3	3360	4328.9	4734.9	1917
2014-07-22	8289.2	814.19	6857.5	3382.9	3999.1	4651.1	1598.1
2014-07-23	7813.4	996.22	6441.5	3317.4	4332.3	4172.9	1653.6
2014-07-24	7170.7	2747.2	4225.5	3487	4323.1	3783.5	1974.9
2014-07-25	7730.6	2162.7	5190	3611.2	3995.4	4391.1	1897
2014-07-26	7635	1630.9	5601	3506.9	3464.4	4349.3	1601.7
2014-07-27	7979	1275.6	6130.4	3550	4383.4	4483.1	1731.8
2014-07-28	6326.5	3241.8	2577.4	3349.9	2992	3327.9	1986.4
2014-07-29	5228	2730.5	1982.3	2682.1	2015.3	4444.4	1783.7
2014-07-30	8035.5	1100.5	6372.5	3632.1	4402.2	4733.8	1683.3
2014-07-31	7916.9	1076.6	6279.4	3602.9	4553.8	4337.1	1661.7
2014-08-01	1723.8	1291.3	1067.7	970.12	672.18	1044.2	673.66
2014-08-02	4658.8	2965.8	1361.9	2508.8	2856.5	2334	1719.5
2014-08-03	6061.4	2767.6	3562.2	3283.9	4260.6	3661.4	1947.6
2014-08-04	5777.4	2638.7	3646.4	3203.1	3117.9	2976.8	1774.9
2014-08-05	7626.7	1394.9	5872.6	3745.9	4259.2	4326.3	1616.9
2014-08-06	7249.1	1450.9	5143.8	3658.3	4521.5	3507.5	1690.5
2014-08-07	7476.9	1138.9	5402.7	3711.6	4521.8	4405.8	1648.8
2014-08-08	6363.2	2366.8	3190.7	3248	4363.3	3923.1	1865.5
2014-08-09	5993.4	3185.5	2662.1	3447.4	3290.7	4119.1	2024.5
2014-08-10	7180.1	1081.3	4131.1	3762.4	4387.9	3451.5	1478.4
2014-08-11	6359.6	1856.2	2435.7	3632.2	2347.3	4337.6	1493.1
2014-08-12	6201.1	2478.1	2466.3	3298	4507.4	2593.9	1863.4
2014-08-13	6302.1	2371.7	3400.4	3449.9	4651.5	4393.8	1885.5
2014-08-14	7421.8	1350.1	3963.2	4086.2	4580.6	4206.5	1666.6
2014-08-15	7562.8	1134.5	4594.5	4174	4604.4	4429.4	1553
2014-08-16	7389.8	1601.6	4170.4	4049.5	4709.5	4781.5	1718.1
2014-08-17	7775.8	630.38	5101.7	4263.5	4745.5	4613.8	1458
2014-08-18	5893	2936.2	2279.5	3733.7	3455.3	3231.3	1815.5
2014-08-19	7474.9	1544.1	4679.3	4321.8	4522.6	4466.4	1637.3
2014-08-20	6251.6	2658.7	2508	3836.6	3659.3	3407.6	1755
2014-08-21	6247.3	2164.8	3312.8	4040.9	3691.3	2996.3	1522.4
2014-08-22	2689.1	2334.6	752.13	1514.6	1106.3	1912	1225.4
2014-08-23	7237.8	962.41	4632.6	4461.8	4515.3	4194.3	1423.3
2014-08-24	6895.4	1318.5	4618	4354.4	4426.8	4356.2	1463
2014-08-25	7224.2	646.62	4708.5	4467.6	4587.8	4429.2	1347.3
2014-08-26	4671.8	2678.2	2127.8	3037.8	3236.4	3349.4	1663
2014-08-27	6228.1	1433.4	3557.9	4231.1	2337.1	3720	1319.8
2014-08-28	6684.8	1091.3	4409.5	4433.2	4005.2	3296.8	1438.6
2014-08-29	6621.6	937.55	4205.2	4577.7	3641.7	3523.7	1241
2014-08-30	5940.9	2124.9	3206.2	4375.7	2382.7	4134.7	1392.5
2014-08-31	6147.4	1142.9	3849.2	4388.2	2213.4	4212.5	1228.8
2014-09-10	1157.3	262.22	434.07	942.91	296.28	2189.2	286.98
2014-09-11	5324.5	1042.6	3605.2	4402.4	3614.1	3082.1	1247.7
2014-09-12	4691.2	1575.4	2403.8	4001	3675.3	2783.7	1281.3
2014-09-13	4636.9	1778.2	1376.2	3801.3	3123.2	3163.1	1318.9
2014-09-14	4048.4	2106.7	1968.4	3438.9	1978.3	2098.1	1338.5
2014-09-15	3817.7	1893.7	1875	3221.3	3522.6	2349	1321.8
2014-09-16	3655.5	2210.2	622.34	2842.2	2710.2	1847.5	1297.5
2014-09-17	2714	2025.6	740.85	2273.4	1655.8	1501.6	1121.4
2014-09-18	4492.6	1884.4	1713.3	3945.3	3737.9	2393.9	1419.8
2014-09-19	2650.4	2206.7	552.07	1837.8	1978.5	1180.1	1133
2014-09-20	4058.8	1753.2	2600.4	3905.7	2291.4	3333.7	1305.1
2014-09-21	5185.3	1184.3	3698.6	4848.9	3741.1	2882.4	1275.2
2014-09-22	3831.8	2014.7	1838	3258.2	1805	1728	1285.3
2014-09-23	4803.3	2649	2029.5	4157.1	2307.3	2961.5	1586.5
2014-09-24	5181.3	1718.7	2996.5	5058.9	3122.2	2946	1321.7
2014-09-25	5503.6	1166.7	3406.6	5575.1	3530.2	3392.2	1191.7
2014-09-26	5469.3	896.59	3535.9	5601.4	3681.6	3432.6	1145.6
2014-09-27	3820	1680.2	1639.6	3900.9	3547	1947	1179
2014-09-28	1918	1854.6	16.42	1173.2	1096.1	1101.7	928.49
2014-09-29	2778.7	2239.7	693.83	2139.9	1894.4	1114.4	1109.5
2014-09-30	4876.3	1431.8	2495.2	5105.5	2648.6	3094	1212.2
2014-10-01	1256.9	705.76	592.31	1139.2	1082.6	367.73	418.94
2014-10-11	549.89	327.75	0	629.21	186.07	752.22	196.71
2014-10-12	2046.6	1664.6	244.54	1767.4	1217.3	963.38	853.08
2014-10-13	2012.1	1789.9	315.08	1530.7	1016.8	1176.9	912.06
2014-10-14	2330.1	1626.9	291.06	2316.3	2197.5	957.8	933.57
2014-10-15	740.27	744.09	0.19123	329.59	359.79	348.64	362.45
2014-10-16	2423.8	1650.4	550.91	2480.2	1326.7	2134.1	922.33
2014-10-17	4007.4	851.01	3068.9	5447	2546.9	2833	984.91
2014-10-18	4097.7	665.78	3177.5	5599.6	2576.3	2544.4	952.95
2014-10-19	3641	1199.9	2351.4	4889.3	2129.8	2519.5	1008.3
2014-10-20	3748.4	1498.2	2199	5060.7	2382.7	2610.6	1046.4
2014-10-21	3451	1565.5	1667.3	4569.1	2350.7	2039.5	1024.3
2014-10-22	3762.4	925.14	2649.9	5507.3	2460.9	2628.4	967.08
2014-10-23	3422.8	1275	2019.5	4820.7	2632.9	1947.4	973.54
2014-10-24	3463.8	1259.9	2034.5	4815.3	2390.8	1928.4	994.46
2014-10-25	3553.8	774.08	2627.5	5334.2	2226.3	2326.7	891.59
2014-10-26	3620.3	770.87	2608.4	5553.3	2536.8	2401.8	906.92
2014-10-27	3618	606.84	2757.4	5703.5	2559.3	2463	884.87
2014-10-28	3226.1	851.73	2378.7	4906.6	1502	2362.8	846.92
2014-10-29	3157.7	1191.1	1927.6	4675.3	1896.8	1978.6	925.88
2014-10-30	3430.2	815.94	2417.4	5540.7	2445.3	2312.7	906.35
2014-10-31	3416.3	740.74	2460.7	5535.1	2386.7	2237.4	879.11
2014-11-01	2761.4	1345.5	1261.9	3714.8	1792.6	1144.6	878
2014-11-02	999.22	782.24	589.74	1192.1	485.6	903.93	449.69
2014-11-03	674.79	674.16	0	350.15	413.12	317.69	331.39
2014-11-04	1403.4	1366.9	24.586	942.23	903.75	672.85	667.83
2014-11-05	1429.7	1304.7	189.59	1192.9	930.11	839.08	673.03
2014-11-06	1538.7	1493.9	42.485	1172.9	1019.2	724.68	700.38
2014-11-07	2739.5	1008.7	1182.5	4428	1562.7	1807.8	807.94
2014-11-08	1129.2	1105.7	25.216	701.73	743.98	560.83	556.27
2014-11-09	1555.5	1238.6	230.47	1768.7	711.31	1700.6	674.41
2014-11-10	1567.5	1368	62.087	1610.5	794.45	1196.9	685.96
2014-11-11	1226.2	1057.6	201.76	1037.3	582.05	861.89	531.69
2014-11-12	1366	1126.8	118.48	1375.5	709.37	1017.5	618.16
2014-11-13	1244	1221.4	9.5923	792.14	675.03	668.8	586.6
2014-11-14	1643.4	1194.1	783.27	2319.6	877.05	1690.3	686.65
2014-11-15	644.43	603.4	84.389	606.61	409.66	640.07	320.94
2014-11-16	660.88	669.12	0.34359	347.41	358.89	357.8	322.57
2014-11-17	2098.9	1006.8	744.76	3544.7	1663.6	1029.7	758.98
2014-11-18	1313.4	1316.6	1.9243	790.62	691.21	693.43	629.19
2014-11-19	1593.9	1413	185.55	1659	1241.6	881.92	675.45
2014-11-20	2526.8	763.3	1322.1	4777.8	1543.4	1616.4	763.2
2014-11-21	1843.7	1545.8	178.56	1405.8	1230.9	1252.5	1019.2
2014-11-22	2270	1038.9	1005.1	3686.6	1434.5	1058.2	762.33
2014-11-23	684.18	683.44	0.31802	328.77	305.83	355.52	319.16
2014-11-24	1372.6	1101.1	143.85	1634.1	1357.1	625.09	582.28
2014-11-25	564.13	559.55	4.0187	357.44	248.76	388.12	271.53
2014-11-26	1740.5	1335.1	508.76	2129.3	1247.2	850.9	695.48
2014-11-27	1435	1168.1	174.83	1721.3	754.08	885.36	641.7
2014-11-28	659.5	602.53	52.747	657.35	281.18	572.11	295.99
2014-11-29	320.22	323.6	0	109.41	145.12	168.14	168.87
2014-11-30	997.88	941.3	1.1276	744.39	566.19	523	434.12
2014-12-01	487.24	472.37	0	332.1	290.97	270.97	270.2
2014-12-02	1004	835.71	223.47	1443.7	526.73	796.61	446.36
2014-12-03	1029.2	1006.7	7.8814	674.04	491.23	590.85	498.9
2014-12-04	820.94	808.98	2.6508	493.66	443.48	425.13	397.65
2014-12-05	1536.9	1105.2	194.25	2359.8	1308.5	859.36	618.67
2014-12-06	711.84	706.8	17.368	405.74	319.79	396.85	328.45
2014-12-07	676.26	681.09	0	322.46	328.6	348.95	331.23
2014-12-08	1567.4	684.89	1052.8	2892.7	583.23	1023	537.15
2014-12-09	1685.7	1074.5	473.46	2672.7	1316.3	997.16	664.02
2014-12-10	1114	952.15	40.211	1239.1	509.7	1008.9	508.17
2014-12-11	1492.4	927.06	571.37	2321.2	1586.8	586.7	564.11
2014-12-12	1938.5	1152.7	795.6	3356.4	1316.5	1346.4	791.86
2014-12-13	637.93	643.16	0	320.29	297.07	376.3	335.29
2014-12-14	250.26	252.37	0	88.929	108.52	129.82	120.74
2014-12-15	1975.9	599.53	1434.6	4382.1	1179.6	1475.1	665.95
2014-12-16	1200.7	952.82	259.41	1549.1	1212.4	527.18	491.73
2014-12-17	1119	1002.8	148.91	1195.9	757.89	586.74	507.59
2014-12-18	740.58	748.01	0.23297	386.96	362.55	416.98	378.06
2014-12-19	612.05	617.76	0	277.63	273.82	328.7	307.8
2014-12-20	776.96	784.38	0.29826	392.49	367.01	434.87	392.75
2014-12-21	2249.6	317.21	1659.5	5459.2	1835.3	1433.8	668.28
2014-12-22	2238.3	357.41	1578.6	5357.3	1752	1417.5	658.71
2014-12-23	2256.8	419.06	1543.5	5277.5	1717.3	1437.1	698.66
2014-12-24	1147.9	1050.4	101.49	1221.8	939.03	675.37	518.04
2014-12-25	494.53	499.39	0	217.28	227.23	259.89	248.23
2014-12-26	803.72	782.32	0	491.3	406.9	419.48	385.11
2014-12-27	712.14	712.03	5.0782	433.75	370.91	388.55	342.37
2014-12-28	1518.9	1002.7	324.22	2634.2	978.04	1089.1	638.7
2014-12-29	2359.1	321.15	1840.2	5620	1860.3	1509.1	696.39
2014-12-30	2306.6	306.94	1797	5479.6	1817.2	1465	679.96
2014-12-31	2334.1	293.42	1652.2	5449.2	1783.5	1482.7	679.68
2015-01-01	2354.9	290.31	1669.9	5520.1	1832.7	1513.9	698.84
2015-01-02	1799.6	961.78	767.53	3515	1241.7	1424.9	710.46
2015-01-03	2274.2	319.67	1901.7	5248.3	1724	1454.3	667.57
2015-01-04	2301.1	343.14	1908.3	5269.9	1776.5	1439.4	683.51
2015-01-05	2362.5	313.89	1959.1	5343.1	1746.3	1485	664.08
2015-01-06	2146.1	674.69	1496.1	4700.8	1669.8	1329.7	644.68
2015-01-07	776.03	800.1	0.56344	512.82	443.74	540.68	440.93
2015-01-08	1139.2	1068.9	54.089	911.9	601.49	614.54	534.13
2015-01-09	2343.6	548.95	1436.9	4877.6	2044.3	1091.6	706.41
2015-01-10	2611.7	471.1	1637.1	6016.6	2181.8	1950.6	768.84
2015-01-11	1361.8	1038.3	9.2746	1854.1	1576.3	633.18	561.56
2015-01-12	2877.4	403.43	1765.4	5869.9	2013.9	1920	731.68
2015-01-13	2242.1	1218.7	861.58	3852.9	1267.5	1843	859.48
2015-01-14	1738.3	1007.2	760.34	2890.3	944.41	1315.5	707.9
2015-01-15	670.89	670.7	0	350.72	336.33	349.84	331.37
2015-01-16	1559.9	1177	531.91	2087	888.22	831.79	653.41
2015-01-17	2327	889.05	1087.8	3962.6	822.61	1892.9	717.72
2015-01-18	533.85	540.72	0.19351	246.46	258.74	278.2	268.77
2015-01-19	2175.8	1069	954.95	3741.7	1083.1	1698.3	816.52
2015-01-20	615.72	625.14	0	303.07	349.15	352.81	365.6
2015-01-21	1106.9	938	114.57	1353.7	1211.1	703.44	701.75
2015-01-22	1694.9	925.04	500.84	3567.1	1889	1490.9	1320.8
2015-01-23	2196.3	1321.8	459.9	3838	2580.6	2018.5	1223.1
2015-01-24	2445	1071.3	861.77	3908.6	1232.5	2157.6	1025.4
2015-01-25	2371.5	1061.4	1264.9	4103.1	1388.3	2087.8	861.06
2015-01-26	2678.2	1064.3	1436.4	4589.9	1267.5	2116	942.8
2015-01-27	865.57	813.31	5.6258	712.82	919.83	441.92	428.35
2015-01-28	1357.5	1314.7	4.8879	979.74	948.47	705.84	644.62
2015-01-29	713.46	729.51	0.19778	376.43	355.09	415.01	378.33
2015-01-30	965.21	968.27	5.8154	512.17	489.99	508.26	487.21
2015-01-31	1733	1097.5	275.07	2297.5	1280.6	1092.6	682.76
2015-02-01	1535.9	1206.4	263.09	2960.9	1832.6	2052.5	1557.4
2015-02-02	596.8	602.36	0	370.74	419.27	415.39	404.2
2015-02-03	1218	1051.5	27.507	1206.8	726.4	1095	631.69
2015-02-04	1989	1753.4	237.66	2225.3	1536.8	1797.6	1387.6
2015-02-05	2436.1	1719.4	708.44	3082.8	1656.4	1566.1	1389.1
2015-02-06	575.56	558.52	0	1026.2	1015.5	1080.6	1007.5
2015-02-07	296.88	301.1	0	349.26	420.38	395.55	417.71
2015-02-08	712.12	698.17	4.7826	761.34	872.99	730.64	834.18
2015-02-09	3784.7	679.82	2890.8	6974	3476.9	2836.8	1326.4
2015-02-10	4015.6	604.59	3095.6	6341.1	2942	2404.3	1014.9
2015-02-11	1587.3	1535.1	57.902	1045.5	925.92	812.51	851.1
2015-02-12	3265.3	1322.6	1866.5	4489.8	1434.9	2175.1	1093.9
2015-02-13	1147.7	1130.4	31.111	695.32	564.04	637.37	560.83
2015-02-14	403.35	407.38	0	163.65	202.05	199.59	203.21
2015-02-15	808.18	818.43	1.2896	370.2	403.1	398.47	400.91
2015-02-16	1147.7	1157.3	0.8417	574.05	593.09	597.24	585.17
2015-02-17	2583.1	1675.9	1205.9	3065.1	1565.8	1599.7	943.91
2015-02-18	3042.7	1351.2	1756.6	3967.2	3003.2	1968.4	1031.9
2015-02-19	4000.4	598.79	3113.5	5804	2734.6	2395.8	925.6
2015-02-20	1133.5	1133.7	4.07	628.44	552.84	623.24	580.51
2015-02-21	2161.9	1574.1	787.16	2194.9	1984	1076.7	873.93
2015-02-22	2202.3	1907.1	393.45	2001.5	1176.7	1268.6	937.56
2015-02-23	1227.4	1160.7	222.96	772.61	957.24	605.9	604.64
2015-02-24	1818.8	1715.4	207.44	1291.7	1125.6	957.37	839.12
2015-02-25	1565.7	1506.1	64.572	949.79	925.96	830.68	785.13
2015-02-26	1897.7	1655.4	460.99	1405.3	958.65	933.57	831.25
2015-02-27	3729.2	1511.6	2151.9	4314.6	3093.6	1803.3	1121.4
2015-02-28	2105.2	1994	50.226	1493.9	1136.2	1458	983.4
2015-03-01	1189.2	1183.3	8.21	600.53	579	614.27	587.38
2015-03-02	1520.3	1505.3	12.492	800.68	840.2	759.7	792.98
2015-03-03	2927.3	1629.1	1272.6	2975.8	3003.8	1211	1020.5
2015-03-04	3887.7	1601.8	1761.5	4258.4	3108.2	2025.8	1188.1
2015-03-05	4699.6	955.9	3163.4	5541.4	3653.4	2413.1	1068.1
2015-03-06	5214.9	505.75	3799.6	6194.9	3695.6	3432.3	1079.1
2015-03-07	5200.7	573.74	3726.8	6064.7	3638.1	3382.3	1089.8
2015-03-08	5265.6	918.54	3611.5	6059.9	3372	3514.9	1158
2015-03-09	4795.6	1692.1	2386	5272.8	3733.5	3240.8	1274.1
2015-03-10	5282.3	908.43	3178.3	5764.2	3445.2	3413.4	1232.9
2015-03-11	5090.6	972.02	2982	5546.9	3395.8	3302.1	1138.8
2015-03-12	4699.1	2098.2	1996	4923.1	3008.4	3273.7	1356.7
2015-03-13	4214.9	1597.1	1697.5	3995.5	3800.6	1686.7	1166.9
2015-03-14	2435.8	1869.3	399.46	1975.9	1237	2216.4	1058.2
2015-03-15	1252.1	1264.8	0.91959	629.32	632.93	653.98	631.31
2015-03-16	5464.1	1132.6	3385.9	5592.2	3730.6	3227.1	1175.3
2015-03-17	3294.2	2070.6	687.99	3020.5	1827.2	3122	1189.5
2015-03-18	2868.1	2722.7	133.33	1799	1410.6	1547.6	1336
2015-03-19	2097.4	1957	121.43	1249.7	1504.1	1024.5	957.04
2015-03-20	630.73	636.35	0	268.75	326.8	318.23	339.98
2015-03-21	863.41	865.75	0.51753	394.98	429.83	425	435.39
2015-03-22	2044.2	2013.9	56.364	1064.5	1029.4	1012.3	1014.7
2015-03-23	1527.9	1537	11.6	760.95	732.31	783.72	761.07
2015-03-24	2020.1	1934.2	3.8178	1056.9	1372.4	900.12	1008
2015-03-25	3319	2366.9	1009.7	2567.6	1368	2351.2	1224.9
2015-03-26	2115	2119.4	24.059	1129.9	1033.6	1118.9	1032.1
2015-03-27	4921.7	2074.9	2896.3	4030.7	3253.6	3071.9	1412.5
2015-03-28	5940.4	1189	4254	5046.9	3505.4	3483.6	1243.2
2015-03-29	5084.1	2568.8	2593.3	4000.7	2642.4	3126.2	1591.3
2015-03-30	6374.2	1132.3	4844.2	5013.2	4152.3	3626.8	1479.1
2015-03-31	6397.6	725.1	4711.8	5072.2	4165.6	3668.7	1191.3
2015-04-01	5265.7	1707.3	3155.6	4229.7	3375.2	2633.3	1373.7
2015-04-02	6374.2	1203.8	4365.1	4959	3667.7	3915.3	1343.4
2015-04-03	5932	2302.4	3186.8	4602.1	3568	3749.6	1603
2015-04-04	5204.1	2272.8	2897.4	3451.7	4665.4	1676.6	1449.4
2015-04-05	6276.5	1222.4	4759	4497.4	4475.8	2288.1	1265.7
2015-04-06	6708.7	737.33	5376	4896.2	4308.8	3785.5	1202.4
2015-04-07	6732	775.2	5333.9	4814	4320	3820.5	1217.9
2015-04-08	6295.1	1319.4	4687	4557.2	2745.9	3413.6	1272.3
2015-04-09	2280.8	2068.6	46.089	1402.5	1143.6	1656.1	1066.5
2015-04-10	2637.3	2024.8	880.09	1583.8	1987.9	1010.5	1066.4
2015-04-11	5406.9	2181.9	3491.8	3836.5	4187.8	3413.4	1625.1
2015-04-12	5618.9	2457.7	3337.9	3984.4	3651	3603.2	1543.7
2015-04-13	6550.6	2159.8	3880.2	4495.7	3544.1	3960.6	1483.5
2015-04-14	5043.3	3108	1852.9	3297.2	1989.3	3898.2	1644.2
2015-04-15	2221.7	2133	4.3067	1186.3	1373	1056.1	1112.8
2015-04-16	2127.2	1993.9	37.56	1149	1069.8	978.26	947.17
2015-04-17	3203.4	2783.8	438.13	1775.4	2148	1407.5	1433.1
2015-04-18	5198.9	2480.2	2467.5	3266	4391.8	2141.1	1629.6
2015-04-19	4304.9	3032.7	988.63	2670.1	3194.7	2069.4	1723.5
2015-04-20	7359.6	1449.1	5009.5	4249.2	4753.3	4604.4	1627.7
2015-04-21	6133.7	2548.1	3455	3771.6	3664.5	4277.1	1696.5
2015-04-22	4700.2	2809.2	2245	2917.9	2318.2	2890.7	1618.4
2015-04-23	6937.5	1914	3965.8	4022.2	4542.8	3879.7	1613
2015-04-24	4028.8	3680.9	400.31	2204.5	1939.9	2650.6	1845.8
2015-04-25	3615.5	3285.4	278.06	1958.3	1869.5	1874.6	1613.9
2015-04-26	2098.9	1986.3	10.648	1008.3	1453.9	1019.1	1091.2
2015-04-27	3885.8	2648.1	1233.7	2363.8	1597.2	2159.1	1509.6
2015-04-28	6303.2	3476.8	2500.9	3612.6	3160.1	4527.8	2111.5
2015-04-29	5321.7	2566.2	2332.7	2994.2	4762.7	2050.7	1815.9
2015-04-30	5681	4025.6	1114.3	3236.4	3031.2	3306.2	2060
2015-05-01	1644.6	1658.3	2.3444	764.68	845.31	800.13	850.81
2015-05-02	4017.4	3382.2	380.73	2115.1	2686.9	1783.9	1769.9
2015-05-03	2397.4	2323.8	54.435	1301.6	1172.1	1287.7	1175.1
2015-05-04	3219.7	2598.4	673.41	1649	2274.7	1409.9	1350.9
2015-05-05	5821.7	3248.2	2901.9	3213.1	4510	3079.2	2089
2015-05-06	7667.8	1734.9	5644	3646.2	5053.1	4618	1853.8
2015-05-07	7712.8	1217	6343	3616.7	4123.6	3860.2	1440.5
2015-05-08	5089.4	2783	2097.1	2469.2	4560.5	1990.5	1859.5
2015-05-09	7996.7	1230.2	6402.1	3650.1	4256.2	4467.6	1582.6
2015-05-10	7702.1	1853.3	5509.3	3593.2	4106.3	4399.5	1754.9
2015-05-11	7893.5	1870.8	5452.3	3525.8	4837.8	4210.4	1884.5
2015-05-12	7864.4	1891.5	5530.4	3522.6	4161.5	4456.4	1755.9
2015-05-13	5760.2	4087.5	1347.2	3008.2	2361.2	3852.6	2007.2
2015-05-14	6043	3139	2692.3	2783.4	3140.1	4557.5	2080.8
2015-05-15	6236.5	2913.7	3660.9	2821.8	4246.3	3340.9	2055.1
2015-05-16	7287.6	1790.8	5226	3391.3	3193	2993.6	1573.7
2015-05-17	7236.9	1813.1	4997.4	3047.5	5157.4	2079.4	1829.7
2015-05-18	8010	1271.2	6058	3286.4	3953.8	4632	1757.6
2015-05-19	4325.3	4056.6	393.53	2205.8	2935.8	2297.9	2302.6
2015-05-20	5257.8	3713.8	1779.3	2645.9	3678.2	3464.1	2359.6
2015-05-21	5720.6	3154.2	1923.3	2675.3	4428.7	2480.1	2165.4
2015-05-22	5012.2	3541.2	1231.4	2404.8	4060.2	2338.8	2276.6
2015-05-23	6671.4	3172.9	2995.7	2878	4827.6	2715.2	2252.1
2015-05-24	3766.4	3470.9	704.06	1982.9	1911.6	2152.4	1878.8
2015-05-25	7411.5	2726.6	5018.8	3315.4	3942.2	3368	1935.4
2015-05-26	7264	1966.4	4432.8	2949.7	5016.7	2304.9	1922.9
2015-05-27	7509.2	1874.6	4811.9	2962.2	5234.1	2257.9	1917.9
2015-05-28	8718.2	845.34	7106.9	3098.3	5135.9	4641.7	1923.7
2015-05-29	8392.3	2146.3	5464.9	3198	5148.2	4504	2243.6
2015-05-30	8329.1	1150.8	6274.4	3081.8	4609.5	4513.7	1944
2015-05-31	8110.1	1672.4	6356.5	3041.2	4276.2	4712.5	2060.3
2015-06-05	7255	2986.1	3889.8	3020.6	3864.1	4390.7	2312.1
2015-06-06	7086.7	2922	4484.4	2918.3	4251.4	2476.4	2005.8
2015-06-07	8441.6	1305.9	6602.1	3024.9	4897.5	3898.4	1927
2015-06-08	8494.6	1369.8	6599.1	3027.7	4738	4395.7	2033.8
2015-06-09	7564.4	2281.1	4802.8	3026.5	2711.3	4481.6	1811.6
2015-06-10	734.03	740.51	0.39607	315.33	338.04	391.5	375.74
2015-06-11	3860.8	3393.3	498.91	1854.2	1902.6	1916	1743.5
2015-06-12	5121.5	3480.9	1126	2293.8	2179.8	3638.6	2082.6
2015-06-13	4639.7	4010.7	519.89	2209.7	2413.4	2042.3	1933
2015-06-14	6028.3	2970.1	4077.2	2723.8	3072.2	3477.7	1938
2015-06-15	4322.4	3852.5	426.02	2064.5	2394.3	2163.4	2135.3
2015-06-16	7138.5	4067.2	2447.8	2851.8	4990.7	4600.1	3060.7
2015-06-17	5566.4	3474.9	1851.2	2237.3	4937.1	2811.2	2650.3
2015-06-18	8814.2	1185	6868.7	2923.5	5094	4924.5	2280.3
2015-06-19	7944	2208.6	5252.3	2783.9	5521.2	4311.7	2659.8
2015-06-20	9106.4	793.8	7405.3	2893.3	5302.5	5231.7	2335.8
2015-06-21	8992.6	809.61	7541.8	2859.6	5189.4	5165.3	2301.5
2015-06-22	6277.3	3046	2802.4	2506.6	3277.8	4785.6	2172
2015-06-23	5706.6	3668.3	1892.2	2456.9	4908.5	2642.2	2473.9
2015-06-24	9043.8	753.29	7625.1	2881.9	5237.8	5213.4	2289.2
2015-06-25	8851.6	1328.9	6803.5	3023.3	5033.6	5143.7	2349.5
2015-06-26	8564.4	1637.6	6179.2	2955.5	5004.3	4849.3	2364.3
2015-06-27	8819.8	936.77	7177	2872.6	5104.1	5010	2258.3
2015-06-28	8901.1	837.78	7358.3	2859.3	5078.9	5041.5	2234.9
2015-06-29	7802.9	1898.8	5243.7	2917.8	4230.1	4875.9	2254.6
2015-06-30	7282.5	2029.9	4567.7	2883.7	2902	4527.5	1970.8
2015-07-01	8173.1	1848.5	5614.1	3028.7	3387.6	4914.4	2096.8
2015-07-02	8463.8	1643.4	6194.4	3041	4396.7	4899.4	2209.8
2015-07-03	8061.6	1882.9	5326.9	2881.1	4920.4	4437.1	2222.5
2015-07-04	8236.9	1396.9	6189.6	2902.2	4215.8	4360.4	1840.8
2015-07-05	7795.3	2970	4218.8	3175.2	4694.7	4057.5	2467
2015-07-06	8301.6	1741	5504.2	3016.4	4459.7	4454.5	2013.2
2015-07-07	8389.9	1553	6220.7	2961.9	4897.6	4390.1	2078.5
2015-07-08	8480.7	1257.8	6650.7	3002.5	5050.6	3962	2072.4
2015-07-09	8801	761.99	6946.8	2954.4	5111.5	4659.3	1979.6
2015-07-10	8598.5	1049.5	6446.4	2980.6	4837.6	4548.4	1960.9
2015-07-11	8485.4	1081.3	6859.8	2994.2	4993.9	4441.8	1992
2015-07-12	8408.5	1017.8	6640.9	2964.1	4841.6	4379.2	1914.9
2015-07-13	8484.3	950.5	6732.7	2966.4	5031.4	4436	1947.1
2015-07-14	8373.7	1317.5	6273.1	3091.8	4690.3	4431.2	1953.6
2015-07-15	8088.6	1692.5	5639.3	3093.3	4652.1	4264.9	2001.6
2015-07-16	7201.3	2935.1	3902.9	3172.3	3026.8	4256.7	1919.7
2015-07-17	5043.4	2626.3	2060.7	2126.2	2686.2	4048.1	1819.2
2015-07-18	7252.2	2207.5	4381.1	3039.5	4238	3830.8	2173.5
2015-07-19	8162.4	1051.8	6381.9	3067.1	4715.8	4195.9	1865.3
2015-07-20	7933.1	1275.4	6041.8	3073.3	4517.5	4425.1	1963.5
2015-07-21	6434.1	2363.7	3962.8	2817.5	2764.4	3851.9	1796.8
2015-07-22	7212.5	2277.4	4274.6	3001.2	4000.4	3899.8	1860.9
2015-07-23	8170.6	997.22	6125.1	3140	4879.6	4228	1780.8
2015-07-24	7133.1	2114.5	4552.3	3206.1	3449.5	3461.6	1799.1
2015-07-25	7597.9	1940.1	4661.5	3255.2	4637.9	3482	1900.4
2015-07-26	8169.1	993.48	6100.1	3229.7	4856.6	4259.2	1852.3
2015-07-27	7766.9	1411.5	5503.6	3251.6	4792.2	3719.5	1792.4
2015-07-28	8211.5	759.93	6310.7	3253.4	4923.7	4417.7	1694.5
2015-07-29	6644.6	2768.7	3385.2	2990.6	2593.7	4519.7	1832.3
2015-07-30	5283.9	3499.6	1510.9	2511.3	3871	1902.6	1949.4
2015-07-31	4755.3	2446.6	2488.6	2591.6	1762.8	3168.1	1489.9
2015-08-01	7965.6	1458.1	5628.1	3519	4140	4629.2	1789.6
2015-08-02	7949.7	952.89	5922.8	3397	4707.6	4360	1637.7
2015-08-03	6400	3355	2880.9	3152.3	3414	4453.3	2050.6
2015-08-04	7827.5	1269.5	5541.9	3538.3	4743.7	4296.7	1701.8
2015-08-05	8140.1	848.48	6103.1	3619.8	4915.9	4473.7	1642.6
2015-08-06	8097.6	804.66	6331.8	3581.2	4878.7	4531.3	1612
2015-08-07	7406.2	1406.5	5124.6	3535.7	4071.1	4104.3	1545.6
2015-08-08	5608.8	2645.7	2505.9	2660.7	5038.6	1756.5	1771.7
2015-08-09	7841.8	796.47	6111.6	3649.1	4908.1	4427.5	1574.6
2015-08-10	7464.3	1155.8	4083.6	3701.3	3636.4	4369.2	1475.6
2015-08-11	6273.8	2846.4	2368.5	3431.6	4149	3541	1909.4
2015-08-12	5356.3	2482.2	2157.5	2912.9	1686.1	3993.5	1513.8
2015-08-13	3253.4	2409.9	862.52	1959.1	1717.4	1401.7	1336.7
2015-08-14	4174.3	3315.5	854.75	2285.5	2462	1774.2	1741
2015-08-15	4879.8	3246.9	1449.7	2866.1	3219.6	2318.3	1889.3
2015-08-16	3993.8	3243.5	589.87	2305.5	1816.6	1877	1619.3
2015-08-17	6897.3	1552.6	3196.4	3843.9	3831.3	3612.2	1491.9
2015-08-18	7022.4	1956.4	3963.9	3926.7	4462.6	4093.8	1689.3
2015-08-19	7383.3	782.73	4470	3976.8	4606.9	4407.1	1425.7
2015-08-20	7264.2	872.16	4983.3	3978.3	4579.3	4328.4	1424.1
2015-08-21	5697.8	2088.3	3090.9	3582.9	3313.6	4274.6	1586.9
2015-08-22	4483.5	2265.2	1900.4	2865.8	2124.7	2213.3	1414.5
2015-08-23	4911.6	2515.1	2028.7	2889.3	2423.6	4407.3	1676.7
2015-08-24	5456	2036.7	2781.7	3378.7	4683.7	2380.7	1651.2
2015-08-25	7123.9	849.09	4549.2	4200.1	4594.3	4300.4	1358.9
2015-08-26	6063.3	1914.1	3686.9	3789.9	3496.5	4472.3	1634.3
2015-08-27	5840.1	2402	3401.1	3820.6	3213.5	4099.8	1686.6
2015-08-28	6978.6	700.84	4635.6	4258.6	4560.8	4159.3	1289.1
2015-08-29	6512.5	1375.7	4644.1	4228	3693.3	3749.7	1396.1
2015-08-30	5651.4	2558.4	2092.6	3699.9	3777	3128.9	1569.4
2015-08-31	4247.7	2780.5	1462.8	2779.4	2397.8	2395.9	1499
2015-09-06	6594.6	785.35	5022.7	4742.3	4324.1	3545	1210.9
2015-09-07	4948.9	2674.3	1779.6	3412.2	2697.5	3717.3	1645.4
2015-09-08	6473.6	687.49	4982.8	4805	4269.2	3628	1186.8
2015-09-09	4183.7	2697.1	1525	3018.1	1636.1	3136.9	1477.4
2015-09-10	5310.9	2209.5	3262.6	4082.2	3690	2546.2	1541.8
2015-09-11	6090.6	852.69	4323.5	4761.7	3695.9	3418.3	1178.4
2015-09-12	4574.8	2988.7	789.3	3357.7	3434.1	2352.9	1556.4
2015-09-13	2703.6	2421.9	138.03	1631.7	1639	1770.1	1292.3
2015-09-14	5403	2068.3	3321.8	4446.2	3339.7	2986.6	1447.5
2015-09-15	1192.1	1201.3	0.90746	580.09	578.51	631.07	609.19
2015-09-16	3170.7	2239.2	378.4	2166.3	2025.7	1356.6	1185.8
2015-09-17	1758.9	1739.8	44.59	918.13	1036.4	887.34	925.4
2015-09-18	5895.1	941.92	4445.1	5129.3	3998.2	3624.8	1214.5
2015-09-19	5918.5	601.19	4852.6	5262.7	4018.1	3568.2	1119.4
2015-09-20	5705.6	733.63	4727	5025.4	4003.2	2614.3	1120.6
2015-09-21	5798.4	604.6	4758.5	5278.9	3948.6	3492.2	1112
2015-09-22	5367.1	1564.8	3437.8	4922.2	3503.5	3387.2	1288.6
2015-09-23	3543.7	2654.7	1042.4	2704.1	2680.8	2471.6	1497.4
2015-09-24	4776.5	2178.3	2128	4414.4	2670.1	2776.9	1349.8
2015-09-25	4914	1906.4	2125.1	4576.7	3620.3	3083	1359.8
2015-09-26	3763	2191.7	1874	3155.4	2643.1	1410.8	1210.1
2015-09-27	5512.5	685.43	3356.8	5489.1	3769.1	3191.2	1116.5
2015-09-28	5332.8	733.84	3252.8	5421.9	3540.8	3038.1	1098.7
2015-09-29	4276.7	2276.5	1567.2	3832.1	2836.9	2988.2	1515.6
2015-09-30	3665	1721.3	1715.4	3633.4	3243.9	1762.3	1199.5
2015-10-01	5238.3	687.83	3355.1	5613.9	3572.7	3301.9	1098.3
2015-10-02	3807.9	2384.3	953.19	3479.3	2359.3	2369.5	1364.7
2015-10-03	4671.5	1270.4	2674.9	5119.9	2369.6	3221.2	1138.3
2015-10-04	1022.7	1030.7	3.8317	499.12	509.79	526.5	489.6
2015-10-05	2405.8	1739.5	910.67	2170.3	1183	1548.7	983.4
2015-10-06	2520	1800.3	216.24	2317.9	1994.9	1208.5	998.35
2015-10-07	3803.1	1947.8	1966.7	4388.6	2957.1	2902.6	1290.8
2015-10-08	4823.9	721.1	3124.5	5664.6	3434	2748.2	1058.1
2015-10-09	4701.4	887.28	2707.9	5514.6	3469.3	2416.4	1067.2
2015-10-10	4407.1	743.36	2794.3	5314.8	2452.9	2813.8	994.93
2015-10-11	1582.3	1522.5	4.0043	977.59	879.92	893.26	748.42
2015-10-12	1071.2	1018.5	0.38584	682.08	882.38	598.91	521.93
2015-10-13	2282.7	1634.1	630.22	2157.5	986.15	2168.5	962.25
2015-10-14	4284.5	899.14	3220.4	5334.6	3343.2	1968.8	1054.5
2015-10-15	4693.6	471.06	3618.3	6283.7	3442.7	3176.3	1028.1
2015-10-16	3073.3	2018.4	815.93	3322.3	1470.7	2644.4	1175.4
2015-10-17	3200	1503.4	1528.9	3532.1	2246.8	1215.3	1006.2
2015-10-18	2587.5	1629.6	932.97	2638.9	1482.5	1150.9	950.5
2015-10-19	1646.8	1526.2	218.11	1044.3	1112.4	727.99	751.48
2015-10-20	2386.6	1818.5	691.48	2241.6	1183.1	1354	986.15
2015-10-21	1839.3	1205.8	788.15	2091.3	2339	620.86	593.65
2015-10-22	3836.7	575.02	3189.3	5367.2	2942.7	1838.2	892.56
2015-10-23	3275.1	1292.6	1749.7	4419	1610.2	2362.1	985.35
2015-10-24	1642.9	1586	44.171	1049	992.38	748.11	769.5
2015-10-25	3088.2	1397.4	1685.7	4282.8	2391.9	1619.1	922.39
2015-10-26	1872.8	1642.2	128.77	1652.9	889.75	1098.5	760.2
2015-10-27	2142	1312.7	1116.3	2629.4	2517.3	1011	799.15
2015-10-28	1402	1332.5	177.06	938.26	706.43	676	601.54
2015-10-29	830.65	836.87	0.20904	364.56	396.9	415.57	423.19
2015-10-30	2790	1292.5	1656.9	3844.1	2607.1	1231.7	869.16
2015-10-31	3121	955.83	1882.7	4810.3	1714.2	2155.6	909.47
2015-11-01	3413.7	681.76	2653.2	5411.2	2557.6	1813.7	853.62
2015-11-02	728.75	726.61	0.30084	374.8	382.48	391.82	377.08
2015-11-03	742.01	724.18	93.451	424.71	372.85	363.51	354.59
2015-11-04	899.53	902.43	1.6439	453.27	430.69	479.71	447.46
2015-11-05	1056.4	1063.8	0.59554	534.24	551.54	546.23	529.75
2015-11-06	1419.2	1394.1	16.748	832.23	745.43	710.26	664.98
2015-11-07	3217.3	506.33	2145.9	5677.3	2628.8	2010.7	822.1
2015-11-08	3259.1	375.24	2199.5	5894.9	2594.9	2165.2	831.16
2015-11-09	2564.9	1283.6	1227.2	3739.7	1865.4	1190	880.51
2015-11-10	3217.7	414.25	2161.2	5924.7	2572.5	2154.7	846.39
2015-11-11	3164.2	532.04	2063.4	5920.9	2562	2186.3	848
2015-11-12	3152.5	405.82	2139.5	5993.4	2542.9	2143.8	837.06
2015-11-13	1588.6	1257.1	281.91	1931.5	1487.9	1116.5	674.52
2015-11-14	3012	463.03	2018.5	5754.2	2519.9	1857.7	817.99
2015-11-15	2999.5	457.31	2422.7	6001.2	2555.5	2051.7	836.23
2015-11-16	1042.6	1052.8	0.58686	517.74	527.8	553.83	545.04
2015-11-17	761.31	768.98	0	352.53	384.66	394.56	399.29
2015-11-18	1175.8	1162.9	53.974	759.9	711.51	581.6	577.79
2015-11-19	1072	1081.3	0.98303	576.07	550.59	568.96	538.56
2015-11-20	1277.6	1124.7	135.54	1155	1004.1	563.06	583.02
2015-11-21	2138.7	1153.2	646.84	3715.1	1769.6	1563.9	763.72
2015-11-22	843.73	850.15	0.40853	440.86	401.7	465.7	420.93
2015-11-23	1541.2	1116.7	390.99	1991.7	947.2	1060.6	621.19
2015-11-24	844.71	848.17	1.2743	439.01	432.61	418.57	413.87
2015-11-25	1736.8	1322.2	241.96	2242.6	1476.1	931.73	732.86
2015-11-26	812.61	653.24	156.16	819.04	364.69	493.51	383.78
2015-11-27	1351.9	1199.3	115.61	1430.1	812.78	852.74	612.27
2015-11-28	2546.7	818.86	1242.6	5312	2176.9	1984.6	803.16
2015-11-29	2593.8	394.95	1889.5	5792.1	2229.1	1837.1	762.23
2015-11-30	2782.5	356.11	2040.7	6207.5	2376.8	1949.2	780.58
2015-12-01	2641	417.52	2085.8	6104.5	2296.8	1959.3	789.35
2015-12-02	2296.3	522	1706.7	4893.1	1443.2	1592.3	706.59
2015-12-03	2334.4	1118.5	1113.6	4321.8	2099.8	1487.1	881.19
2015-12-04	1606.6	1312.6	176.47	1960.2	932.74	1001.2	705.25
2015-12-05	2361	382	1412.6	5082	1872.4	1316.6	662.51
2015-12-06	2225.1	398	1395.8	5029.3	1826.5	1334.1	668.12
2015-12-07	1212.5	995.05	338.91	1503.2	564.29	784.24	541.48
2015-12-08	646.98	652.07	0.4867	304.03	319.72	321.65	323.8
2015-12-09	2265.8	613.19	1513.2	4660.3	1911.1	1035.1	686.97
2015-12-10	1916.5	1000.8	830.95	3450	1277	1074.3	703.78
2015-12-11	2101.7	411.1	1418.8	5009.3	1788	1311.4	647.99
2015-12-12	1879.3	875.96	1062	3647.8	1186.7	1125.1	646.51
2015-12-13	1614.9	1038.1	536.82	2801	1514.1	1001.7	626.93
2015-12-14	626.94	614.18	0	429.84	394.35	313.14	311.53
2015-12-15	1342.3	1224.8	89.585	1373.2	930.24	642.48	591.49
2015-12-16	1562.8	1223.8	311.46	2133.9	1050.7	992.97	652.22
2015-12-17	1162.1	1059.9	95.401	1172.2	949.78	566.68	532.3
2015-12-18	740.91	744.67	0.84654	413.8	386.76	404.74	383.36
2015-12-19	2088.2	771.32	1070.4	4552.9	1758.3	1290.5	730.15
2015-12-20	506.98	508.39	0.99895	251.89	245.37	286.97	261.36
2015-12-21	1101.5	963.23	71.209	1206	1166	543.26	503.19
2015-12-22	2190.1	450.47	1467.2	4795.2	1931.8	949.92	637.79
2015-12-23	1573	1118.5	365.84	2413.8	976.64	1069.2	662.07
2015-12-24	695.34	695.38	0.2086	451.01	447.78	354.46	352.36
2015-12-25	2050.1	556.03	1333.9	4379.5	1862.6	864.11	643.08
2015-12-26	1335.7	1194.3	134.41	1444.3	1158.2	727.31	643.48
2015-12-27	1821.7	835.98	1019.2	3370.5	880.83	1303.6	698.53
2015-12-28	1139	689.66	525.24	1985.8	436.19	1035.1	449.45
2015-12-29	891.31	823.63	0.39866	968.45	810.7	433.33	444.45
2015-12-30	970.6	923.66	81.559	853.1	530.58	567.06	480.4
2015-12-31	1239	1163.9	54.365	1162.6	774.56	750.55	589.25
2016-01-01	1573.7	825.51	919.4	2843.9	853.79	1035.2	587.3
2016-01-02	1470.3	919.33	718.59	3028.5	1251.4	1189.1	666.5
2016-01-03	192.31	193.86	0	60.709	88.191	94.836	92.148
2016-01-04	208.62	210.91	0	65.342	97.276	100.44	102.51
2016-01-05	1320.8	983.27	497.16	1726.5	1284.5	598.21	579.7
2016-01-06	458.82	461.21	0	233.01	218.42	266.94	233.82
2016-01-07	296.75	299.2	0	113.37	139.12	142.99	139.98
2016-01-08	568.79	571.07	4.5981	272.14	267.45	297.24	265
2016-01-09	1293.5	874.98	198.32	1718.7	626.23	600.26	537.13
2016-01-10	491.65	494.53	0	204.2	234.01	234.9	236.05
2016-01-11	1868	1165.2	766.13	3113.7	1211.2	1428.1	727.6
2016-01-12	1276.1	1031.5	119.02	1725.4	1145.1	807.92	612.07
2016-01-13	1153.2	1113.9	7.9033	817.61	559.05	700.65	554.15
2016-01-14	601.47	594.12	0	298.9	330.85	287.05	289.26
2016-01-15	2001	993.56	899.52	3355	1608.7	998.25	738.26
2016-01-16	2287.6	836.28	1348.9	4420.3	1644.3	1389.4	785.06
2016-01-17	1589.8	1214.9	247.36	2017.1	821.24	914.79	669.45
2016-01-18	1514.7	1018.8	403.86	2239.9	1822.1	1063.2	605.4
2016-01-19	1770.2	1500.1	253.23	1826.2	1172.2	806.42	765.6
2016-01-20	1257.2	1134.8	12.774	1221.1	583.06	1020.5	581.35
2016-01-21	574.62	580.12	0	256.36	286.44	299.82	300.46
2016-01-22	431.71	435.24	0	167.5	202.16	210.95	214.1
2016-01-23	1100.4	1083.4	47.977	683.29	687.24	553.16	526.8
2016-01-24	2902.4	612.97	1778.1	5549.1	2379.5	1925.8	843.81
2016-01-25	2131.7	1310.4	805.64	3230.4	978.45	1649.3	839.22
2016-01-26	2825.4	606.04	1862.7	5559.9	2286.7	1899.7	790.2
2016-01-27	907.67	916.51	0.46967	418.97	449.08	465.04	472.74
2016-01-28	589.65	595.2	0	243.62	281.32	288.66	297.68
2016-01-29	1650	1123.7	319.25	2096.3	2061.9	724.63	654.89
2016-01-30	1134.3	1142.8	1.7614	602.13	566.68	604.46	564.57
2016-01-31	502.26	506.54	0	215.03	248.54	263.09	260.54
2016-02-01	1693	1150.3	257.72	1941.3	1907.5	662.22	679.67
2016-02-02	949.11	927.41	39.451	580.97	662.16	461.65	480.36
2016-02-03	2714.9	1160.7	1469.8	4454.2	2562.4	1956.3	889.32
2016-02-04	3385.8	511.65	2262.2	6008.6	2733.7	2192.6	866.16
2016-02-05	3269.5	1066.6	1898.2	5508.1	2630.5	2271	957.43
2016-02-06	1222.9	1196	36.388	829.48	650.24	806.98	606.52
2016-02-07	2701	1404.7	1008.7	4051.9	1313.8	2250.1	910.17
2016-02-08	1103.1	1106.9	5.3598	672.79	566.19	567.74	541.29
2016-02-09	91.609	92.135	0	34.992	43.185	47.087	44.983
2016-02-11	1006.8	539.9	497.11	1494.6	1474.9	367.95	372.07
2016-02-12	707.16	712.5	0	326.43	340.71	363.73	351.88
2016-02-13	1665.7	855.55	611.46	2149.5	522.98	1643.7	586.74
2016-02-14	1789.7	1528.4	208.41	1620	1172.4	871.55	803.79
2016-02-15	2215.2	1296.4	1067.3	2940.1	2169.8	1204.3	1055.9
2016-02-16	2770.1	1495	1527.3	3979.4	1979	2102.1	1108.8
2016-02-17	2906.9	2376.8	476.74	2901.3	1642.3	1780.3	1235.4
2016-02-18	2504.9	1413.4	1137.8	2810.3	2928.8	1033.5	894.07
2016-02-19	4206.9	506.04	3499	6120.1	3137.2	2506.6	949.35
2016-02-20	4060.8	492.19	3242.4	5903.2	3095.1	2437.3	935.08
2016-02-21	3899.4	1305.8	2327.2	5366	2301.2	2452.3	1011.6
2016-02-22	3317.5	2247.2	1018.1	3811.9	2125.3	1637.4	1096
2016-02-23	3013.5	1680	1235	3439.1	2172.2	1266.1	962.05
2016-02-24	924.95	937.1	1.085	464.3	477.67	505.4	506.39
2016-02-25	1860	1646.3	277.58	1464.9	965.15	1089.4	821.17
2016-02-26	1172.5	1169.5	9.465	635.96	566.42	593.24	555.86
2016-02-27	2466.9	2077.4	443.93	2012	1196.8	1395.4	1055.5
2016-02-28	1135.3	1131.4	6.7395	623.42	555.45	682.18	619.47
2016-02-29	3218.8	1739.5	1475.4	3649.4	2759	1487.3	1120.6
2016-03-11	2233.5	1895.6	401.38	1708.7	1277	1464.9	1024
2016-03-12	3923.7	2378.1	941.84	3492.2	3393.6	1501.8	1322.3
2016-03-13	4420.4	2426.6	2199.2	4288.3	2537.9	2444.4	1378.5
2016-03-14	3262.6	2133	1149.4	3002.4	2284.8	2425.3	1230.6
2016-03-15	5307	1276.9	3086.2	5302.9	3781.6	2520.9	1145.2
2016-03-16	2590.5	2224.8	611.26	1909.4	1319.7	2088.2	1147.6
2016-03-17	2841.9	2462	92.462	2289.9	1873.2	1524	1250.9
2016-03-18	2945.2	2383.1	253.19	2206.3	1259.7	2686.5	1200.4
2016-03-19	781.75	789.35	0	327.1	375.2	378.99	395.24
2016-03-20	2329.6	2094.4	121.2	1445.4	2078	1073.1	1082.4
2016-03-21	3169	2246.1	1028.1	2611.4	2739	1417	1216.2
2016-03-22	2748.9	2514.5	213.89	1794.1	1792.4	1428.9	1265.1
2016-03-23	2375.5	2018.6	359.4	1590.1	1729.5	1132.6	1062.4
2016-03-24	5963.4	1152.9	4245.6	5278.2	3834.2	3199	1262.4
2016-03-25	2360.6	2330.4	55.369	1289.2	1468.9	1120.6	1171.5
2016-03-26	2682.8	2002.3	1062	1925.4	2037	1277.4	1116.1
2016-03-27	4584.4	2552.2	1976.6	3633.1	2952.8	2477	1566.9
2016-03-28	1233.6	1225	2.8554	607.1	658.1	659.28	668.71
2016-03-29	1911.8	1702.4	167.34	1383.6	1550.7	1055	1001.4
2016-03-30	5500.8	2031.2	3165	4536.8	4004.6	3574.6	1496.3
2016-03-31	2904.2	2507.9	631.61	1945.8	2468	1308.6	1278.1
2016-04-01	5074	1841.7	2673.9	4045.5	4151.6	3387.9	1368.8
2016-04-02	5497.9	1836.3	3052.8	4268.6	2336.8	3871	1415.6
2016-04-03	1790.6	1633.2	422.36	978.58	1678.4	848.34	899.99
2016-04-04	1516.3	1529.8	8.9707	773.99	777.72	767.06	737.13
2016-04-05	3531.9	2676	399.93	2168.9	2807.1	2303.7	1468
2016-04-06	6270.2	856.03	5176	4618.7	4426.6	3260	1199.4
2016-04-07	3705.7	3078.4	894.34	2315.7	1777.5	1819.5	1529.2
2016-04-08	3785.8	2556.8	1550.5	2646.6	1894.5	1743.8	1450.8
2016-04-09	4331.2	3123.7	833.5	3007.5	2278.1	3206.5	1653
2016-04-10	2869.7	2363.7	589.01	1791.5	1268.3	1493	1218.8
2016-04-11	2820.7	2091.2	422.03	1807.1	1248.3	1510.5	1129.6
2016-04-12	2771.9	2593.9	40.04	1578.3	1434.1	1733.2	1248.1
2016-04-13	4871.2	2887.8	1510.9	3081.1	4026.5	2873.3	1724.6
2016-04-14	3163	2397.1	1017.6	1916.2	1214.9	2736.1	1223.5
2016-04-15	3656.8	2498.6	1022.9	2349.1	1815	1480.1	1271.5
2016-04-16	2205.7	1837.6	44.957	1179.9	1613.3	997.9	1017
2016-04-17	4747.8	2585.5	1388	3191.4	3552	2225.3	1648.3
2016-04-18	6578.1	1542.4	4458.4	3981	4768.9	2356.4	1434.2
2016-04-19	2220.9	2103.5	82.103	1129.3	1064.9	1617.5	1159.1
2016-04-20	2344.7	2288	171.29	1280.2	1162.5	1347.2	1171.9
2016-04-21	3531.1	2446.7	886.43	2105.9	3043.7	1420.2	1352.6
2016-04-22	3291.7	2960.8	308.76	1871.8	1858.2	1574.4	1492
2016-04-23	4186.2	3027.5	703.12	2367.8	2196.7	3482.6	1726.6
2016-04-24	4420.2	2849.5	1354.8	2693.3	3333.3	1908.4	1664.9
2016-04-25	7703.2	748.95	5454	4118.2	4964.6	4660.5	1461.1
2016-04-26	2584.7	788.82	630.75	798.45	386.06	1453.7	451.33
2016-04-27	3102.3	2126.9	904.43	1870.9	1316.5	1226.3	1087.7
2016-04-28	7174.7	1438.2	4523.9	3872.1	2816.1	4540.1	1537.5
2016-04-29	7004.5	2593.4	3844.8	3812.4	4943.2	4284	1887.2
2016-04-30	6191.3	2336	2974.3	3446	3901.6	4154.2	1816.3
2016-05-02	1032.3	190.11	416.92	305.05	303.12	2154.7	420.07
2016-05-03	7990.7	727.14	5323.1	3773.7	4968.3	4692.4	1573.6
2016-05-04	7649.3	1255.5	5865.5	3781.7	4907.6	3776.9	1614.3
2016-05-05	5444.4	3505.1	1955.6	3031.8	3827	2216.8	1844.5
2016-05-06	3223.8	2485.6	190.63	1714.2	1539	1504.6	1370.7
2016-05-07	4784.1	3702.3	1417.3	2653.8	2766.9	2245	1941.4
2016-05-08	2701.6	2426.1	286.46	1244.7	1602.3	2090.4	1448.1
2016-05-09	4900.5	2984.6	1742.1	2620.9	4017.6	2111.5	1852.7
2016-05-10	4551.1	3115	1030.3	2498.5	3114.3	1681.7	1716.2
2016-05-11	5704.5	3294.2	2499.4	2939.2	2371.7	3790	2048.6
2016-05-12	3832.7	2683	1243.4	2050.9	1720.1	2042.9	1581.7
2016-05-13	3312.1	3208	260.37	1636.2	1609	1970.4	1648.8
2016-05-14	3584.9	3463.3	369.57	1873.3	2139.5	1800.7	1783
2016-05-15	4792.1	3217.1	1515	2328.9	2489.7	4031.4	2153.8
2016-05-16	7894	2206.5	5319.8	3425.9	4340.5	4753.5	2072.2
2016-05-17	7219.3	2933.6	3749.3	3503.2	4570.6	3490.9	2131
2016-05-18	7634.5	1682.6	5914.1	3294	4748.4	3874.4	1809.6
2016-05-19	6589.7	2050	4117.8	2812.1	4399.8	4353.7	1987.2
2016-05-20	8149.8	949.97	6705.3	3175	4717.7	4551.9	1797.6
2016-05-21	5639.6	3334.1	2571.2	2675	4493.1	2212.1	2097.5
2016-05-22	6187.4	2320.2	3915.8	2953.6	2680	2701.9	1744.8
2016-05-23	7246.2	3519.8	3462.1	3348.1	5094.5	3745.6	2526.7
2016-05-24	5831.1	3466.5	2287.3	2867.3	3243.8	2590.5	1956.3
2016-05-25	5877.3	3112.4	2310.6	2926.6	3328.1	3082.5	2029.6
2016-05-26	6984.2	2641.2	4363	3127.5	4607.7	3366.3	2008.3
2016-05-27	7283.6	2049.8	4694.8	2988.6	4831.7	3886.1	1932.2
2016-05-28	4591.7	3116.7	1512	2198.8	2620.7	2450.3	2048
2016-05-29	4554.7	3430	629.74	2259.7	2781.9	2244.5	1869.6
2016-05-30	4465.4	3057.9	1320.8	2249	3106.1	2175.6	1952.2
2016-05-31	7313.8	2822.9	4452.9	3051.2	3695.6	5004.6	2359.6
2016-06-01	8681.2	843.25	7596.3	3002.1	4973	4801.7	1972
2016-06-02	8312.7	1006.7	7245.2	2953.9	4815.2	4496.1	1963.1
2016-06-03	7132.8	2421.1	4455.3	3053.1	4798.6	3698.4	2212.7
2016-06-04	6809.1	3656.5	2709.3	3130.3	3598	3349.7	2178.6
2016-06-05	6799.5	3694.5	2977.8	3025.9	4098.2	3357.5	2392.3
2016-06-06	6010.5	2836.1	2858.5	2624.9	2455	3998.6	2128.3
2016-06-07	8219.6	1825.6	6050.3	3002.3	4623.5	4449.2	2125.5
2016-06-08	8145.7	1369.1	6546.5	2762.7	4733.1	4500.2	2058.4
2016-06-09	7381.4	3275.3	3734.4	3015.3	4631.7	3070.1	2246.1
2016-06-10	5915.8	3689.7	1887.3	2767.6	3476.8	3183.7	2105.5
2016-06-11	7145.9	2845.3	4633.5	2940.2	2955.6	4243.8	2318.9
2016-06-12	5857.5	4771.4	892.7	2699.2	4281.7	2415.5	2533.9
2016-06-13	6725.3	2881.1	3719.3	2720.8	3103.5	4074.3	2412
2016-06-14	6267.1	2789.9	3286.2	2718.7	4175.8	2937.7	2082.8
2016-06-15	3676.4	3084.1	758.48	1879	2146.7	2414.3	1869.7
2016-06-16	4509.5	3693.4	1110.5	2150.5	2724	2920.6	2094.8
2016-06-17	3470.1	2997	491.68	1656.5	2608.7	1856.2	1831.5
2016-06-18	6553	3051.5	3654.8	2657.5	4285.9	4908.5	2720.1
2016-06-19	7827	2403.4	5330.3	2954.3	4350.4	4335.9	2489.3
2016-06-20	8564.6	731.15	7413	2712.6	5164.2	4645.6	2145.7
2016-06-21	8607.4	878.98	7393.8	2763.3	5295.2	4443.3	2142
2016-06-22	8591.4	895.88	7310.8	2749.5	5223.7	4593.8	2221.5
2016-06-23	7831.4	1964.4	5651.3	2800.3	5429.3	4376.3	2453.1
2016-06-24	6734.9	2839.5	3929.3	2810.1	4662.7	2804.2	2198.1
2016-06-25	4754.5	4354.4	342.07	2337.1	2217.3	2532	2149.2
2016-06-26	8409.7	1657.3	6365.5	2969.7	5100.2	4396.4	2348.5
2016-06-27	8873.2	780.64	7621.4	2875.4	5424.9	4870.5	2262.1
2016-06-28	8611.8	1108.2	6819.9	2897.2	5422.1	4629.1	2279.5
2016-06-29	8277.8	2150.3	5792.6	3115.7	4456.5	4322	2295.2
2016-06-30	8182.1	1321.9	6383.4	2903.6	5170.5	4216.9	2241.3
2016-07-01	8367.3	1645.2	5973.2	2946.5	4976.7	4372.3	2288
2016-07-02	7976.9	2310	5401.6	2912.9	4388.8	4607.9	2538.1
2016-07-03	8497.9	820.39	7257.8	2805.4	4873	4553	1943.2
2016-07-04	6324.9	3463	2681.7	2732.6	4082.8	2781.1	2191.9
2016-07-05	7705.7	1859.9	5374.3	3004.4	3564.6	3558	1727.1
2016-07-06	7909.9	1474.6	5352.3	2857.9	4630.9	3507.4	1828.4
2016-07-07	5870.1	3579.7	1691.6	2516.7	2802.1	4087.2	2335.5
2016-07-08	7455.4	1899.8	4394.2	2920.2	4783.1	3914.9	2130.1
2016-07-09	8153.5	1250.9	6030.8	2912.4	4670	4262.8	1913
2016-07-10	7827.7	1842.9	5448.1	3021.5	4699.3	3747.8	1973.5
2016-07-11	7003.6	2627.4	4194.8	2873.3	4422.1	2744.8	1998.3
2016-07-12	6058.3	3117.8	2958.2	2586.8	2105.7	4583.5	2286.4
2016-07-13	7552.8	2284.5	4908.2	2946.7	4564.6	4330.1	2213.9
2016-07-14	8223.7	1061.2	6517.6	2990.3	4652.7	4722.2	1964.6
2016-07-15	7441	714.82	6028.4	3041.8	4676	4771.6	1882.5
2016-07-16	8629.1	687.31	7618.1	3001.4	4793	4684	1854.3
2016-07-17	8472.6	1603.1	4638.1	2993.9	4730.4	4490.6	1817.5
2016-07-18	7884.6	1554.5	5633.2	3076.9	4687.9	3721.8	1887.6
2016-07-19	8237.6	1512.1	6276.5	3154.2	4686.7	3979	1785.1
2016-07-20	5930.3	2994.9	2658.7	2648.1	2088.5	4055.3	1999.3
2016-07-21	7686.9	2598.1	4536.2	3321.4	4423.9	3818.6	2344.4
2016-07-22	7227.7	2317.3	4297.2	3134.2	4419.9	3773.3	2018
2016-07-23	6766.1	2596.2	3967.5	2695.7	4749.1	4124.5	2241.2
2016-07-24	8261.1	1037.8	6711.8	3190.8	4029.2	4632.3	1777.7
2016-07-25	8427.5	669.39	6973.5	3170.3	4791.7	4563.3	1712.5
2016-07-26	8198.8	910.68	6564	3192.3	4707.9	4353.6	1736.9
2016-07-27	8059.2	1279.3	6151.4	3293.3	4355.4	4409.4	1768.5
2016-07-28	8142.4	1025.7	6419.2	3276.5	4544.1	4372.4	1692.2
2016-07-29	6130.6	3093.4	2465.9	2897.5	4192.4	3248	1881
2016-07-30	7410.5	2186.9	4864.1	3374.8	4542.4	3790.9	1943.4
2016-07-31	6553.3	2795.9	3833.6	3255.8	3672.2	4010.8	2063.4
2016-08-05	2471	312.92	2520.8	868.14	503.56	3264.9	635.52
2016-08-06	8025.8	776.53	6780.8	3538	4551.9	4500.5	1550.5
2016-08-07	8029.7	652.14	6778.2	3542.8	4720.4	4530	1518.7
2016-08-08	7843.4	1106.7	6157.8	3596.6	4746.9	4140.3	1563.7
2016-08-09	6713.5	2548.2	3748.4	3393	2537.2	4198.3	1723.2
2016-08-10	7300.7	1613.9	4479.7	3494.1	3923.1	4524.6	1722.3
2016-08-11	6911	2818.8	2891.9	3399.6	3863.3	4465.7	1935.7
2016-08-12	7735.5	778.31	4897.3	3720	4671.7	4237	1479.5
2016-08-13	7717.8	738.05	4673.3	3739.3	4668.2	4330.6	1461.1
2016-08-14	6658.3	1802.1	3191.7	3601.4	4209.5	3489.3	1596.5
2016-08-15	6604.8	1917.7	3293.6	3555.1	4567.9	3350.5	1636.9
2016-08-16	6824.8	2273.5	3738	3797.9	4299.8	3691.8	1691.7
2016-08-17	4654.5	3721.1	840.12	2611.5	2278.5	2728.9	1829.5
2016-08-18	7073.1	1172.2	4439.6	3823.3	3054.4	4180.1	1423.2
2016-08-19	5987.8	2519.9	2489.1	3399.3	4325.6	1885.9	1687.6
2016-08-20	5564.2	2575.5	2827.3	2928.6	1920	4336.2	1667.5
2016-08-21	7409.4	707.22	4887.7	4056.5	4644.4	4248.4	1351
2016-08-22	7385.2	616.42	4885.4	4047.8	4656.1	4219.7	1332.1
2016-08-23	7085.4	980.93	4432.2	4047.6	4456.7	3881.6	1367.8
2016-08-24	7069.6	1010.8	4356.5	4112.4	4406.3	4060.4	1364.8
2016-08-25	7146.4	1321.1	4843.2	4244	4740.8	4034.3	1469.7
2016-08-26	4967.9	2531.5	1799.4	3087.6	3823.9	2439.8	1625.9
2016-08-27	6138.3	1840	3651.5	3966.2	3571.7	3539.4	1474.6
2016-08-28	6454.5	1490.1	4476	4155.8	3684.7	3697.9	1375.6
2016-08-29	5243.4	2763.2	2017.6	3068	1944.4	4226	1580
2016-08-30	7000	714.7	4461.4	4411.3	4386.7	4184.5	1289
2016-08-31	6234.3	1859.2	3836.4	4045.2	3121.9	3596.6	1516.2
2016-09-01	6439.8	1377.2	3667.6	4304	3810.8	3728.7	1341.4
2016-09-02	6260.1	1668.4	3572.3	4255	4136.8	3311.3	1428.9
2016-09-03	6168.9	1902.6	3185.4	4254.8	3644.6	3748.5	1503.2
2016-09-04	5749.9	2638.1	2803.7	4054	3412.5	3298	1598.4
2016-09-05	5351.1	1429.8	2729.8	3931.9	3299	2762.4	1173.2
2016-09-06	6249.3	1257.7	4286.1	4505.5	3686.7	3608	1252.1
2016-09-07	195.39	90.382	0	4483	3501.7	3760.8	1243.1
2016-09-08	3101	3062.9	1778	2910.8	1462.5	3210.1	1353.9
2016-09-09	6018.6	5932.5	4248.1	4321.4	2476.2	3746	1242.3
2016-09-10	5913.2	5833	3997.1	4467.3	3563.6	2832.4	1257.4
2016-09-11	6157.1	6079.7	4563.7	4605.9	3602.3	3567.1	1187.3
2016-09-12	5982.2	5899.9	4156.7	4606.9	3561.8	3082	1187.2
2016-09-13	2330.1	2317.7	357.46	1439.2	1323.1	1871.5	1001.8
2016-09-14	3182.3	2638.3	423.49	2287.9	2007.1	2033.8	1397.4
2016-09-15	1834.5	1669.6	116.26	1026.9	1103.2	812.21	861.13
2016-09-16	2114.6	1911	367.15	1183.9	1014.4	1128.5	990.46
2016-09-17	2730.8	2570.4	104.93	1639.8	1647.3	1548.5	1350.1
2016-09-18	4447.3	2034.3	2335.3	3623.9	2546.5	3624.8	1299.7
2016-09-19	5914.7	660.77	4707.9	5163.1	3744.9	3452.4	1118.2
2016-09-20	5152	1652.8	3550.3	4090.1	1787.5	3683.9	1327.4
2016-09-21	5724.1	888.78	4487.9	5125.9	3654.1	3464.2	1179.6
2016-09-22	5179.8	1422.4	3682.9	4670	3611.3	2337.6	1320.1
2016-09-23	5327.7	1083.9	3990.3	4873	2654.5	3309.7	1134.1
2016-09-24	4805.5	1628.4	2974.7	4351	2551.2	2024.4	1224.4
2016-09-25	4100.8	2242.3	1383.4	3822.6	2986	2459.6	1378
2016-09-26	4068.9	2124.6	1464.9	3536.4	2792.8	1438.9	1291.2
2016-09-27	4044.5	2154.9	1671	3591.5	3338	2655.1	1296.9
2016-09-28	5306.4	898.23	2854.4	5233.1	3231.9	3203.6	1145.8
2016-09-29	5301.3	617.09	3440.8	5416.4	3447.6	3298.1	1053.5
2016-09-30	4093	1812	1220.7	4097	3408	1738.3	1244.1
2016-10-07	4200.4	1846.7	2137.3	4549.3	2690.5	2458.1	1174.1
2016-10-08	4810.7	601.65	3228.2	5655.4	3264.9	3018.2	1031.5
2016-10-09	4697.6	1013.1	3064.2	5310.8	2419.6	3048	1080.9
2016-10-10	4809.2	831.76	3163	5845.7	3344.8	3172.7	1089
2016-10-11	3761.9	1967	1241	4208.4	2944.5	1941.4	1207.1
2016-10-12	1206.4	1199.8	1.3485	621.77	614.74	592.39	607.96
2016-10-13	1980.7	1732	120.75	1534.9	1095.8	966.28	873.52
2016-10-14	2255.2	1666.8	417.97	2248.1	1101	2018.7	953.18
2016-10-15	3754.1	1289.4	2124.6	4659.4	2474	2167	1065.9
2016-10-16	2737.4	2260.5	261.27	2247.5	1422	1224.6	1094.1
2016-10-17	1632.1	1621.5	13.724	920.31	850.85	826.59	822.17
2016-10-18	3659.7	1644.3	1859.4	4545.1	2524.3	1895.1	1152.3
2016-10-19	3955.5	999.7	2868.5	5192.9	2146.6	2506.8	960.85
2016-10-20	3754.3	1242.7	2552.3	4859.9	1964.1	2461.9	1030.2
2016-10-21	4095.8	471.87	3326.4	5841.2	2620.2	2657.1	915.26
2016-10-22	2332.8	1957.7	405.17	2086.1	1521.3	1284.5	958.3
2016-10-23	2438.6	1703.8	626.15	2447.7	1138	1490	911.04
2016-10-24	1368.9	1230	230.94	992.19	713.38	1185.7	668.5
2016-10-25	2561.8	1257	1232.3	3247.3	1759.6	1182.8	850.58
2016-10-26	3153.8	1139.3	1807	4381.8	1496.6	2492	851.42
2016-10-27	3784.8	420.56	3101.9	5826.1	2423.3	2683.8	872.12
2016-10-28	3659.4	486.2	2907.7	5665.5	2386.1	2533.6	863.44
2016-10-29	3773.9	408.98	3080.5	5934.3	2472.2	2678.2	885.27
2016-10-30	3822.3	401.74	3112.6	6101	2542.3	2733.2	901.05
2016-10-31	3765.4	461.86	3031	6062.2	2535.7	2645.1	913.22
2016-11-01	3058.6	1388.3	1605.2	4113.8	1639.7	1657.2	996
2016-11-02	3177.1	998.69	2104.5	4902.2	1847.6	2097.6	866.97
2016-11-03	3081.7	1305.6	1580.7	4788.4	2267.3	2006.8	931.01
2016-11-04	770.35	764.94	2.5886	352.23	395.9	354.08	395.69
2016-11-05	604.33	594.56	37.23	314.3	292.07	314.21	284.52
2016-11-06	1976.7	1088.8	865.98	3334.6	2081.4	992.3	810.99
2016-11-07	2154.5	1279.3	843.97	2972.4	1420.4	1036.6	814.01
2016-11-08	2368.1	1314.7	996.7	3056.9	1014.7	1676.8	822.45
2016-11-09	2875.8	888.79	1866.8	4646.7	1489.1	1844	854.28
2016-11-10	2529.9	1242.8	1241.8	4232.6	2150.5	1687.3	863.97
2016-11-11	2401.9	1136.9	1388.8	3342.3	921.77	1468.3	786.64
2016-11-12	644.04	647.56	0	276.91	343.36	297.25	339.31
2016-11-13	2177.5	1504.5	618.84	2655.7	1094.8	1348.8	797.18
2016-11-14	1809.2	1055.5	905.64	2634.9	813.8	1971.5	709.17
2016-11-15	3053.9	444.08	2036.2	5936.6	2192.1	2273.2	815.75
2016-11-16	2958.7	412.35	1933.9	5808.4	2177.1	2191.8	808.07
2016-11-17	2877.9	438.56	1529.3	5661.5	2065.6	1969.4	780.05
2016-11-18	1185.4	1159.7	13.434	807.93	688.88	616.49	563.85
2016-11-19	2160.2	1324.6	617.08	3429.9	1720.9	1250	818.02
2016-11-20	426.54	425.79	0	171.36	220.58	186.92	201.68
2016-11-21	1854.8	1107.4	931.79	3098.2	1293.2	1295	739.19
2016-11-22	871.51	864.71	27.302	484.35	504.49	408.25	442.92
2016-11-23	399.98	403.23	0	159.36	209.65	177.84	201.51
2016-11-24	1070.5	916.49	249.4	996.22	668.35	496.11	494.53
2016-11-25	2755.1	400.07	1872.2	5949.9	2053.5	2049.3	766.31
2016-11-26	1010.5	1001.4	2.5772	551.08	561.31	455.67	497.11
2016-11-27	987.63	946.21	68.414	728.34	553.23	574.24	497.49
2016-11-28	1858.1	1364.7	284.17	2738.7	1110.8	1497.1	745.32
2016-11-29	2447	605.17	1749.8	4882.8	1882.3	1196.2	709.58
2016-11-30	1978.5	673.85	1154.4	3831.1	1276.9	1069.7	671.14
2016-12-01	1883.4	1048.7	859.89	3181.5	1013.9	1323.8	736.85
2016-12-02	2271.3	876.54	1509.7	4849.8	1821.9	1926.4	724.45
2016-12-03	2496.9	494.87	1846.4	5424	1791.5	1748.2	729.29
2016-12-04	770.19	767.54	0.59047	501.63	460.11	356.82	336
2016-12-05	1053.5	965.23	45.301	1058.1	583.59	569.6	462.77
2016-12-06	2092.1	622.83	1362.9	4366.3	1424.1	1321.1	671.53
2016-12-07	1722.2	1105.9	584.54	2849	1245	877.44	679.88
2016-12-08	1119.3	1052.3	135.85	1018.5	619.48	566.01	495.41
2016-12-09	2308.5	363.29	1608.3	5232	1382.5	1789.9	669.69
2016-12-10	2267.2	501.15	1427.7	5025.1	1503.2	1615.7	661.1
2016-12-11	1432.5	1061.3	348.76	1812.4	682.93	699.1	551.05
2016-12-12	2119.4	651.01	1429.8	4607.5	1371.9	1551.9	692.06
2016-12-13	2162.3	448.22	1747.2	4871.7	1429.7	1417.3	649.19
2016-12-14	638.8	633.94	0.40325	359.82	380.25	296.54	324.05
2016-12-15	1330.2	799.95	616.52	2129.8	1023.7	519.87	520.47
2016-12-16	704.74	706.4	0.32809	354.58	387.22	320.64	358.82
2016-12-17	1721.7	771.8	946.52	3509.1	1051.2	1551.7	604.67
2016-12-18	2170.1	504.56	1342.9	4775.2	1060	1773.8	656.2
2016-12-19	1193.5	1066.3	58.878	1178.6	855.47	715.26	553.96
2016-12-20	775.63	771.78	9.4646	475.64	400.61	388.74	357.59
2016-12-21	1096.4	1078.9	21.2	815.26	594.59	577.35	519.59
2016-12-22	707.31	708.96	0.81213	361.62	377.08	329.66	347.02
2016-12-23	995.67	842.3	206.4	971.81	650.78	413.8	439.69
2016-12-24	1075	983.62	128.41	979.76	552.19	567.89	486.68
2016-12-25	786.45	790.16	0.57634	390.08	426.97	381.87	409.37
2016-12-26	2171.6	619.73	1518	4921.3	1432.4	1639.3	715.04
2016-12-27	1950	715.18	1136.2	3926.6	1049.8	1597.9	692.11
2016-12-28	2376.6	392.79	1832.3	5274.5	1434.1	1786	677.9
2016-12-29	2399.2	306.17	1869.8	5566.6	1522.8	1766.3	686.69
2016-12-30	2421.1	280.46	1884.5	5659.4	1537.7	1870.5	694.86
2016-12-31	2510.4	328.79	1875.1	5634.7	1537.3	1858	704.82
2017-01-01	2549.8	384.4	1714.4	5358.7	1424.5	1824.8	648.29
2017-01-02	1504.2	1051.8	483.43	2377	847.49	1051.9	624.47
2017-01-03	1952.4	781.91	1093.7	3974.5	1106.2	1433.8	630.13
2017-01-04	592.64	595.34	0	266.65	317.89	281.42	311.9
2017-01-05	2282.4	456.04	1699.3	4831.6	1083.3	1784.3	656.06
2017-01-06	2505.8	318.02	2086.9	5651.5	1580.3	1870.9	710.97
2017-01-07	2465.7	315.9	2029.8	5524.9	1486.1	1896	699.99
2017-01-08	2406.6	297.01	1989.9	5353.6	1430.2	1847.3	677.63
2017-01-09	2618	351.1	1738.2	5977	1988.5	2055.6	752.29
2017-01-10	711.6	711.57	4.3855	372.32	360.53	391.69	368.61
2017-01-11	1286.8	1113.2	44.71	1337.6	738.08	774.56	579.22
2017-01-12	1391.6	1122.3	132.73	1669.3	1105.7	886.42	651.46
2017-01-13	1280.6	1034.2	181.77	1622.3	694.56	1064.8	573.29
2017-01-14	1078.1	969.79	89.698	1136.1	571.05	909.54	545.19
2017-01-15	1099.5	944.09	186.4	1041.8	583.28	879.23	518.94
2017-01-16	759.02	759.55	4.521	388.88	438.05	372.88	439.46
2017-01-17	1838.1	850.2	1175.3	3167.2	775.52	2103.8	671.95
2017-01-18	1727.9	1099.7	717.53	2879.6	1888.2	799.62	713.03
2017-01-19	2756.8	599.47	2005.4	5591.2	1841.7	2136.8	799.33
2017-01-20	2133	871.82	1308.7	3433.4	973.2	1081	698.96
2017-01-21	1914.6	1163.6	872.52	3049.6	1209.1	2040.4	773.64
2017-01-22	1312.8	1084.2	78.741	1616.4	871.14	993.8	596.72
2017-01-23	2363.2	965.08	1258.7	3831.2	1563.5	1081.9	791.61
2017-01-24	3025.3	452.01	2062.3	6032.7	2151.6	2329.5	803.02
2017-01-25	3176.7	446.3	2090.2	6120.1	2245.8	2375	818.7
2017-01-26	1654.4	1239.4	442.34	1861.2	1187.5	639.5	678.98
2017-01-27	771.39	771.94	0.64733	402.44	427.72	335.39	359.78
2017-01-28	1370.1	1168.3	44.705	1424.8	907.43	1005.7	623.41
2017-01-29	750.99	753.83	0	355.46	410.02	332.99	369.08
2017-01-30	554.21	557.13	0.21002	236.71	285.07	247.51	271.24
2017-01-31	2685.7	1156.2	1082.7	4337.9	2241.5	1470.2	898.15
2017-02-01	434.82	438.09	0	177.84	239.27	203.18	222.45
2017-02-02	881.9	768.18	87.225	725.72	437.14	778.51	424.1
2017-02-03	1596.4	1257.1	78.441	1771	1450.2	681.92	660.47
2017-02-04	495.68	498.01	0	198.92	252.42	218.26	242.31
2017-02-05	2287.7	1476.3	565.14	3009.7	1776.8	1260.1	883.75
2017-02-06	1027.8	1029.9	0.22552	493.12	531.69	485.37	517.07
2017-02-07	1549.7	1222.6	437.77	1560.8	729.51	1039.2	637.16
2017-02-08	2204.4	1557.8	726.42	2527	1207.3	1435.5	873.03
2017-02-09	2977.4	1461.6	1661.2	4078.9	1694.7	1822.9	992.17
2017-02-10	2260.6	1798.9	434.6	2374.2	1621.5	1053.7	912.48
2017-02-11	784.24	789.58	0	374.48	436.02	361.58	403.36
2017-02-12	639.53	641.88	0.30037	293.5	334.76	298.79	307.29
2017-02-13	1120.8	963.51	393.29	852.5	597.28	1069.9	506.5
2017-02-14	3038	1415.8	1411	4151.8	2509.3	1244	954.88
2017-02-15	3440.5	1244.9	1849.9	4861.8	2563	1667	948.64
2017-02-16	3237	1410.7	1827.2	4370.8	1514.3	2591.7	925.97
2017-02-17	4018.8	625.88	3069.7	5911.2	2586.8	2757.4	919.36
2017-02-18	2776.1	1898.8	865.39	3122.2	1924.3	1326.8	1009.2
2017-02-19	3462.9	1908.2	1565.5	4156.5	2069	2395	1154.9
2017-02-20	3901.2	1026.1	2811.9	5141.3	1724.6	2867.7	927.33
2017-02-21	3856.9	1197.8	2576.2	4926.9	1980.7	2520.1	992.9
2017-02-22	4185.7	1002.4	2817.1	5657	2781.8	2528.5	1010
2017-02-23	2548.6	2110.3	312.65	2556.3	1230.6	1499.9	894.52
2017-02-24	2841.9	1924.8	988.78	2919.8	1280.5	2402.9	989.23
2017-02-25	3487.7	557.11	2685.4	4480.9	1193.2	2793.1	800.79
2017-02-26	3358.8	934.94	2145.9	4234.9	1316.6	2647.8	800.08
2017-02-27	1757.1	1474.8	206.47	1452.4	946.65	1302.8	815.37
2017-02-28	1333	1230.2	60.647	874.86	722.79	678.29	626.44
2017-04-01	4122.5	2029.5	2524.3	3171.6	2939.1	3275.7	1391.7
2017-04-02	4775.3	1960.3	2941.5	3486.9	2526	3765.6	1381.4
2017-04-03	6614.3	1193.7	4611.6	4971.9	4066.9	3704.7	1315.4
2017-04-04	5770.3	1624.5	4035.3	4076.1	2401.5	4126	1312.4
2017-04-05	3709	2733.9	991.29	2395.1	1527.5	2710.6	1429.1
2017-04-06	6419.8	1294.8	4565.1	4667.3	3508.6	3978.5	1252.7
2017-04-07	6952.2	693.36	5581.1	4801.7	4009.9	4161.7	1200.2
2017-04-08	6840	784.57	5369.6	4652.1	3907.9	4033.3	1203.5
2017-04-09	6791.3	944.11	5214.8	4607.6	3873.4	3989.8	1238.6
2017-04-10	7088.1	831.12	5463.6	4600.2	4586.7	4142.5	1324.8
2017-04-11	7170.4	837.88	5543.2	4613	4535.5	4160	1307.9
2017-04-12	7287.3	802.67	5328.5	4582.4	4582.4	4272.1	1318.1
2017-04-13	7008.4	1252	4941.3	4471.6	4518.6	3604.8	1388.9
2017-04-14	6569.6	2197.7	3692.8	4293.8	4148.1	3461.3	1634.5
2017-04-15	5209.9	2220.3	2533	2992.1	1708.2	4411.7	1506.6
2017-04-16	6692.7	2960.4	3174	4223.4	4598.5	3611.2	1873.5
2017-04-17	7490.6	862.74	5018	4360.5	4673.6	4315.4	1372.3
2017-04-18	7373.2	1775.9	4470.3	4492.6	4831.3	3738.6	1558.7
2017-04-19	7607.2	1153.5	5063.9	4454.4	4865.8	4189.2	1449.6
2017-04-20	7650.4	978.91	5083.2	4375.7	4650.8	4425.4	1441.5
2017-04-21	7750.9	864.28	5151.8	4245.8	4844	4405.5	1437.2
2017-04-22	7621	1372.5	4712.3	4267.6	4748.4	4257.1	1509.7
2017-04-23	7769.1	924.96	5119.5	4141.3	4735.6	4419.3	1458.9
2017-04-24	7204.2	1947.6	4389.4	4039.3	4049.9	3997.8	1704.5
2017-04-25	4216.2	2908.6	1127.9	2470.5	2513.7	1978.9	1651.9
2017-04-26	4619.8	3927	355.08	2448.1	2556.7	3170.4	2118.1
2017-04-27	5838.2	2510.7	2008.4	3332.5	4447.3	4143.8	1923.9
2017-04-28	8084.4	815.74	5342.5	4047.7	4953.5	4572.5	1517.7
2017-04-29	4081.5	3072.5	504.46	2262.5	3238.6	1865.6	1658.9
2017-04-30	2710.4	2033.9	897.75	1488.8	1193.6	2245.3	1212.7
2017-05-01	6980.2	2500.2	3644.7	3684.7	4694.3	2677.3	1696.7
2017-05-02	4204.5	3398	338.6	2412.5	2304.6	1978.1	1741.5
2017-05-03	7655.6	992.75	4687.5	3550	4704.5	3718.4	1470.2
2017-05-04	4968.3	3344.9	1761.9	2599.8	3839.3	1792.9	1891.4
2017-05-05	4329.3	2266.5	1799.3	2427.7	2469.3	1657.1	1339
2017-05-06	4244.8	3254.5	669.26	2230.5	3602.1	2457	2033.6
2017-05-07	8006.6	1045.6	6179.1	3506	4775.4	4402.1	1675.8
2017-05-08	7330.7	2938.8	3966.5	3511.4	4802.1	3707.3	2092.4
2017-05-09	4542.7	3811.3	670.67	2311	2511.6	2426.3	1960.6
2017-05-10	5174.5	2637	1589	2763.9	3499.1	2158.9	1806.8
2017-05-11	3364.2	2484.1	347.72	1642.4	1955.3	1708.6	1423.7
2017-05-12	3085.7	2585.6	204.59	1529.2	1719.7	1786.5	1371.6
2017-05-13	6002.8	3329.8	2644.8	2947.2	3460.3	3636	2064.5
2017-05-14	5311.1	2998.6	2893.1	2703.3	2963.6	3835	2067.9
2017-05-15	6385.2	3870	2670.6	3036.1	4364.4	3437	2152.6
2017-05-16	6800.9	3837.1	2818.2	3108	3193.7	4345	2202
2017-05-17	2721.1	2406.2	236.2	1312	2067.5	1435.6	1398.2
2017-05-18	4266.6	2933.7	1025.1	1934	1698.9	3979.5	1941.6
2017-05-19	6689	2769.9	3248.7	3148.1	4123.8	4006.2	2204.8
2017-05-20	8386	1256.7	6551.1	3236.2	4896.1	4140.6	1813
2017-05-21	5435.2	3709.9	1641.4	2685	3309.8	2273.7	2070
2017-05-22	7583.3	1894.5	5502.6	3159.3	4645.9	4029.1	2035.2
2017-05-23	8590.6	968.76	6827	3138.4	4778.2	4621.1	1837.8
2017-05-24	8518.4	942.87	6730.3	3077	4731.2	4582.1	1830.3
2017-05-25	6936.7	1512.7	5083.5	2910.7	4502.6	2305.2	1478
2017-05-26	6351.2	2790.8	3704.9	2823.2	4052.6	2343	1822.5
2017-05-27	5618.9	2772.6	2880.7	2663.8	3823.5	2023.7	1657.5
2017-05-28	4510.5	3351.2	1094.8	2052.2	3793.9	1801.5	1921.9
2017-05-29	6158.4	3083.2	2684.9	2873.8	3019.6	3449.7	2045.4
2017-05-30	6913.7	2990.9	3532.2	2870.6	2880	4217.9	2173.1
2017-05-31	8443.6	1712.1	5985.5	3057.2	4453.9	4326	2091.1
2017-06-01	8125	1970.8	5748.8	3155	4809.9	4127.8	2017.8
2017-06-02	4672.9	2305.2	2977.6	2019.2	3195.9	1528.4	1518.4
2017-06-03	3841.6	2949.6	454.41	1844.7	1714	2342	1610.3
2017-06-04	2184	2193.3	16.922	1011.6	1094.7	1135.6	1186.3
2017-06-05	8752.3	1070.6	7241	2972	4857.3	4518.1	2022.4
2017-06-06	6261.7	2515.5	3676.9	2577.7	2307.7	4500.4	2099.3
2017-06-07	8762.5	717.5	7535.4	2822.7	4757.6	4662.3	1930.6
2017-06-08	6216.3	2938.7	3473.9	2543.6	4713.1	2021.9	2003.9
2017-06-09	7921.1	1874.5	5867.9	2923.1	3997.5	3596.4	1739.4
2017-06-10	7987.8	2170	5254.8	2715.9	4595.7	4529.5	2182.8
2017-06-11	7879.7	1748	5790.4	2861.1	5057.8	3317.8	2056.4
2017-06-12	7881.9	1799.5	5754.9	2882.9	3764.3	3354.9	1638.4
2017-06-13	7008	3747.4	3089.8	2701.8	4140.4	4473.1	2566
2017-06-14	6711.1	1182.8	1320.4	1002.6	3712.9	577.95	875.06
2017-07-01	5589.4	3932	1869.6	2384.4	2298.7	4501.7	2459.7
2017-07-02	8931	1347.2	7280.2	2902.7	4855.7	4811	2156.6
2017-07-03	9036.3	1063.2	7393.9	2852.6	5424.5	4806.8	2222.8
2017-07-04	7476.4	1517.2	4875.1	2719.4	4769.6	2900.6	1831.6
2017-07-05	7374.4	1939.5	4332.4	2678.7	4753.2	3938.2	2129.8
2017-07-06	2736	2578.3	202.11	1221.1	1717.6	1213.1	1416.2
2017-07-07	4767.5	3042.2	1882.2	2091.5	3720.4	2618.7	1970.7
2017-07-08	5665.6	2878.9	2804.6	2515.7	3786	3053	2052.1
2017-07-09	7219.8	1825.4	4592.5	2775.8	4760.5	3193.9	1876.7
2017-07-10	6201.1	3120	2800	2463.2	2205	4257.9	2070.1
2017-07-11	8408.3	1005.8	6359.1	2883	4132.5	4577.7	1844.7
2017-07-12	8580.3	773.02	6983.4	2876.9	4617.4	4481.7	1826.8
2017-07-13	8475.1	1079.2	6754.7	2952.2	4683.4	4355.7	1846.7
2017-07-14	8674.6	975.64	7154.5	3024.4	4637	4732.8	1932.9
2017-07-15	8793.6	750	7443.1	3020.5	4822.2	4765	1897.3
2017-07-16	8454.7	1101.2	6756.8	3040.8	4399.5	4369.2	1799.4
2017-07-17	8448.2	1148.2	6540.9	3044.8	4548.8	4590.4	1920.3
2017-07-18	7312.3	3245.8	3815.3	3101.6	4212.9	3191.2	2101.1
2017-07-19	7568.6	2721.8	4374.2	3140.8	4823.7	4045.2	2255.7
2017-07-20	7071.2	2206.1	4208.7	2966.1	2427.3	3506.3	1692.3
2017-07-21	7654.3	1827.9	5291.4	3097.1	3599.4	4416	1948.3
2017-07-22	8232.6	1380.8	6108.6	3238.5	3925.4	4526.5	1918.8
2017-07-23	7774.3	1568.9	5505.2	3161.1	4443.5	3778.9	1877.4
2017-07-24	7775.1	1442.9	5717.3	3113.2	3526.7	4595.2	1874.4
2017-07-25	7165.4	1912.5	4750.9	3042.3	2651.9	4429	1949.9
2017-07-26	7964.6	1333.6	5679.2	3150.8	4581.9	4210.8	1724.8
2017-07-27	8322.1	746.36	6513.6	3183.6	4615.4	4482	1667.4
2017-07-28	8254.3	776.97	6440.3	3207.1	4631	4466.4	1679.8
2017-07-29	7938.2	1252.2	5936.5	3311.4	4592.8	3929.9	1645.6
2017-07-30	7929.5	1860.3	5452.3	3426.2	4322	4043.9	1803.8
2017-07-31	7224.7	2086.8	4685.6	3340.3	4589.5	2420.9	1704.8
2017-08-01	7681.2	1594.6	5079.4	3465.4	4159.5	3754.2	1718.8
2017-08-02	8037.2	972.91	6049.1	3379.8	4579	4343.3	1647.7
2017-08-03	8008.8	726.15	6211.4	3332.7	4578.3	4339.5	1548.7
2017-08-04	7914.2	657.28	6181.4	3309.4	4490.9	4401.1	1533.9
2017-08-05	7509.8	1411.4	5350.5	3319.6	3393	4183.7	1574.8
2017-08-06	6874.7	1283.7	4802.4	3176	2256.1	4285.5	1479.8
2017-08-07	5514.7	2769.6	2741.7	2841.1	3819	1862	1699.2
2017-08-08	7474.7	1650.3	4719.4	3545.8	4505	4266.6	1787.4
2017-08-09	6468.3	2769.7	3368.6	3175.5	2881.7	4731.1	1919.2
2017-08-10	6106.1	2268.1	2096.6	3088	3199.7	4280.6	1713.3
2017-08-11	7738.4	1027.2	4738.7	3708.6	4438.8	4306.2	1512
2017-08-12	7811.3	676.55	4842	3656.3	4677.6	4445.9	1463
2017-08-13	7692.1	754.94	4772.4	3707.7	4584	4277.2	1440.6
2017-08-14	6715.9	1773.2	2933.7	3552.4	4426.1	3409	1571.2
2017-08-15	6204.1	2934.2	2678.2	3342.8	3352.4	3806.5	1844
2017-08-16	7443.3	1122.8	4090.2	3773	4470.5	4127.7	1505.7
2017-08-17	7452.1	796.71	4502	3772.5	4533	4145.8	1391.2
2017-08-18	6401.5	2603.9	3031.4	3507.9	3831.5	3812.5	1802.2
2017-08-19	7273.4	1300.6	4193.7	3906.5	4258.6	4214.6	1560.9
2017-08-20	7584.6	641.18	4849.6	4010.2	4621.7	4347.5	1362.5
2017-08-21	7508	677.76	4684.6	4000.6	4685.2	4198.6	1354.4
2017-08-22	6117.8	1810.6	3611.9	3636	4046.5	3142.5	1474.6
2017-08-23	5232.6	3222.2	1854.5	2973.5	2752.7	3289.2	1751.8
2017-08-24	7015.9	1442.6	4600.6	4089.5	4184	3768.9	1471.1
2017-08-25	6912	1675.8	4460.9	4222.2	4067.4	3426.4	1478
2017-08-26	4513.6	2522.5	1841.6	2748.1	3960.5	2396.8	1576
2017-08-27	2628	1967.2	529.09	1492.5	1525.7	1803.8	1046
2017-08-28	1326.9	1111.3	57.429	667.47	897.28	495.34	571.19
2017-08-29	4657.2	2436.4	1645.9	3070	3418.3	2753.6	1537.2
2017-08-30	5703.6	1759.3	3196.1	3695.5	4302.4	1744.9	1388.5
2017-08-31	6393.4	2029.9	3910.3	4196.2	3365.6	3543.1	1604.2
2017-09-01	6733	1959.8	3596.1	4403.8	4042.5	4182.9	1575.2
2017-09-02	6706.1	1280.4	3868.3	4487	4573.6	3478.4	1386.2
2017-09-03	4501.8	2658.2	1787.3	2961.7	2689	1956.3	1464.3
2017-09-04	4343.8	2099.3	1200	3125.2	3771.9	3208.2	1491.9
2017-09-05	6427.2	703.23	4195.9	4451.4	3686.1	3582.9	1156.8
2017-09-06	5671.6	2384.7	2173.4	3903.3	2742.3	3767.8	1508.3
2017-09-07	5843	2147.5	3327.7	4317.1	3342.8	3334.4	1433.4
2017-09-08	6172.6	1514.3	4143.6	4607.9	3498.3	3547.5	1335.4
2017-09-09	2722.6	1868.4	1019	1767.2	1213.3	1663.6	1030.2
2017-09-10	5668.3	1564.7	3242	4406.2	3591.6	2288.9	1315.1
2017-09-11	4661	2051.6	2020.8	3338.1	2200.2	3173.2	1380.1
2017-09-12	5843.5	1454.5	3692.5	4484.1	3270.8	3633	1333.6
2017-09-13	6079.2	599.76	4352.3	4797.1	3572.4	3637.3	1083.5
2017-09-14	4724.2	2737.4	1636.4	3383.7	2130.7	3457.4	1471.4
2017-09-15	4528.4	1971.2	2104.6	3676.7	2567.8	3598.5	1342.9
2017-09-16	4715.4	1883.6	2076.7	4029.3	3830.8	2499.9	1388.1
2017-09-17	5371.5	2181.9	2702.2	4495.4	3850.9	2985.1	1462.4
2017-09-18	3589.8	2241.2	1665.2	3001.9	2427.4	1753.8	1291.8
2017-09-19	5751.3	1055.8	4083.1	5045.3	3586	3395.4	1188
2017-09-20	5745.5	836.95	4288.8	5115.9	3589.3	3440.5	1131.8
2017-09-21	4770.3	2087.9	2234.3	4160.4	3529.6	2058.5	1391.4
2017-09-22	5361.4	1332.5	3693.3	4873.3	2975	3322.6	1211.5
2017-09-23	5338	994.78	4075.8	4870.5	2610.2	3212.6	1105.3
2017-09-24	5276.7	1277.5	3026.5	4954	3499	2904.9	1184.6
2017-09-25	4169.7	2481.2	1311	3676.1	3294.5	2382.3	1459.3
2017-09-26	5472.9	668.05	3622.3	5340.6	3579.3	3339.6	1095.6
2017-09-27	5498.7	608.98	3286.2	5429.4	3539.1	3373.5	1090.7
2017-09-28	5211.5	864.81	2973.6	5192.7	3422.6	3014.6	1121.9
2017-09-29	4846.7	1219.6	2375.1	4893.9	3306.1	2551	1150
2017-09-30	3656.1	2313.7	1017.4	3161.4	1564.1	2101.8	1268.7
